# Supplementary material for: The Nonadiabatic Nature of the Substituent Effects in Azobenzene
Source: Angew Chem Int Ed Engl. 2026 Feb 20;65(14):e23613. doi: 10.1002/anie.202523613 (PMC13023701; doi:10.1002/anie.202523613)
Supplement: Supplementary file 2 — Supporting File 2: anie71529‐sup‐0002‐Data.zip. [file ANIE-65-e23613-s002.zip]

Archive with 3 entries (3 files):
- ComputedEnergies_Rates_EyringAnalysis.xlsx
- kisc.py
- qrrho.py
