# Supplementary material for: The Nonadiabatic Nature of the Substituent Effects in Azobenzene
Source: Angew Chem Int Ed Engl. 2026 Feb 20;65(14):e23613. doi: 10.1002/anie.202523613 (PMC13023701; doi:10.1002/anie.202523613)
Supplement: Supplementary file 2 — Supporting File 2: anie71529‐sup‐0002‐Data.zip. [file ANIE-65-e23613-s002.zip › ComputedEnergies_Rates_EyringAnalysis.xlsx]

## Sheet: wB97X-3c
kB/h	2.08366e+10
DFT wB97X-3c/SMD(toluene)		ABSOLUTE FREE ENERGIES						FREE ENERGIES RELATIVE TO Z ISOMER					k(NA-Rot)					kInv, kInv2, kRot			Total k	Eyring analysis							Activation parameters
Substituent	T	Abs ΔG Z	Abs ΔG MEP1	Abs ΔG MEP2	Abs ΔG TSInv	Abs ΔG TSInv2	Abs ΔG TSRot	Rel ΔG MEP1	Rel ΔG MEP2	Rel ΔG TSInv	Rel ΔG TSInv2	Rel ΔG TSRot	exp(-G MEP1/RT)	(kB*T/h)*Γ(MEP1)	exp(-G MEP2/RT)	(kB*T/h)*Γ(MEP2)	kNA-Rot	kInv	kInv2	kRot	Σk	ln(kNA-Rot/T)	ln(kInv/T)	ln(kInv2/T)	ln(ΣkInv/T)	ln(kRot/T)	Σ ln(k/T)	1/T		ΔH kJ/mol	ΔS J/(mol*K)	ΔG kJ/mol	Rate share
H	298.15	-94.0552	-94.0281	-94.0326	-94.0114	-94.0114	-94.0254	71.2944	59.4436	115.158	115.158	78.3177	3.22895e-13	195222100000	3.84907e-11	193493900000	0.0625072	4.1439e-08	4.1439e-08	0.117984	0.180491	-8.47007	-22.6966	-22.6966	-22.0035	-7.8348	-7.40967	0.00335402	NA-Rot	71.1225	-29.4073	62.3547	34.6317
H	303	-94.056	-94.0289	-94.0334	-94.0121	-94.0121	-94.0262	71.2605	59.4009	115.151	115.151	78.3307	5.18612e-13	195717900000	5.74665e-11	194826200000	0.10059	8.88094e-08	8.88094e-08	0.197805	0.298395	-8.01044	-21.9505	-21.9505	-21.2574	-7.33421	-6.92307	0.00330033	Inv	115.496	1.13928	115.835	2.2959e-05
H	313	-94.0576	-94.0305	-94.035	-94.0138	-94.0138	-94.0278	71.1911	59.313	115.138	115.138	78.3577	1.31502e-12	196897200000	1.26257e-10	197569900000	0.256264	3.9713e-07	3.9713e-07	0.546091	0.802356	-7.10775	-20.4852	-20.4852	-19.7921	-6.35117	-5.96641	0.00319489	Inv2	115.496	1.13928	115.835	2.2959e-05
H	323	-94.0593	-94.0322	-94.0367	-94.0154	-94.0154	-94.0294	71.1221	59.2254	115.126	115.126	78.3853	3.14716e-12	198251800000	2.64175e-10	200305700000	0.616659	1.61985e-06	1.61985e-06	1.41684	2.0335	-6.26109	-19.1108	-19.1108	-18.4177	-5.42922	-5.06789	0.00309598	ΣInv	115.496	6.90211	117.553	4.5918e-05
H	333	-94.0609	-94.0339	-94.0384	-94.0171	-94.0171	-94.0311	71.0537	59.1379	115.114	115.114	78.4135	7.14594e-12	199746900000	5.28744e-10	203030000000	1.40865	6.07678e-06	6.07678e-06	3.47399	4.88265	-5.46551	-17.8192	-17.8192	-17.126	-4.56284	-4.22245	0.003003	Rot	77.4691	-2.84086	76.6221	65.3682
H	343	-94.0626	-94.0356	-94.0401	-94.0188	-94.0188	-94.0327	70.9858	59.0507	115.103	115.103	78.4422	1.5465e-11	201354800000	1.01623e-09	205739900000	3.06825	2.11197e-05	2.11197e-05	8.0895	11.1578	-4.71662	-16.603	-16.603	-15.9099	-3.74716	-3.42559	0.00291545	Σ	75.6151	-5.55414	73.9591
H	353	-94.0643	-94.0373	-94.0419	-94.0205	-94.0205	-94.0344	70.9184	58.9636	115.093	115.093	78.4713	3.20312e-11	203053600000	1.88205e-09	208433300000	6.39798	6.84419e-05	6.84419e-05	17.9682	24.3663	-4.01049	-15.456	-15.456	-14.7628	-2.97786	-2.67327	0.00283286
H	363	-94.0661	-94.0391	-94.0436	-94.0222	-94.0222	-94.0362	70.8516	58.8768	115.083	115.083	78.501	6.37235e-11	204825700000	3.36891e-09	211108700000	12.817	0.000208004	0.000208004	38.217	51.0344	-3.34363	-14.3724	-14.3724	-13.6792	-2.25112	-1.9619	0.00275482
H	373	-94.0678	-94.0409	-94.0454	-94.024	-94.024	-94.0379	70.7852	58.7902	115.073	115.073	78.5312	1.22162e-10	206656900000	5.84468e-09	213764900000	24.7457	0.000595903	0.000595903	78.1074	102.854	-2.71293	-13.347	-13.347	-12.6539	-1.56349	-1.28826	0.00268097
Br	298.15	-106.861	-106.834	-106.839	-106.817	-106.817	-106.831	70.4272	58.166	114.006	116.163	77.5919	4.58144e-13	190118600000	6.44463e-11	189064400000	0.0864834	6.59455e-08	2.76199e-08	0.158122	0.244606	-8.1454	-22.232	-23.1023	-21.8822	-7.54198	-7.1057	0.00335402	NA-Rot	70.2628	-29.5912	61.4402	35.3563
Br	303	-106.862	-106.835	-106.84	-106.818	-106.817	-106.832	70.3937	58.1238	114.008	116.159	77.6091	7.31608e-13	190632300000	9.54086e-11	190379800000	0.138405	1.39806e-07	5.95298e-08	0.263408	0.401814	-7.6913	-21.4967	-22.3505	-21.142	-7.04778	-6.6255	0.00330033	Inv	113.816	-0.630336	113.628	2.69599e-05
Br	313	-106.863	-106.837	-106.841	-106.82	-106.819	-106.834	70.3251	58.0369	114.013	116.15	77.645	1.83422e-12	191837700000	2.06169e-10	193086900000	0.348789	6.12004e-07	2.69192e-07	0.718128	1.06692	-6.79949	-20.0527	-20.874	-19.6882	-6.07731	-5.68143	0.00319489	Inv2	116.378	0.726595	116.595	1.12916e-05
Br	323	-106.865	-106.838	-106.843	-106.822	-106.821	-106.836	70.2571	57.9502	114.018	116.142	77.6816	4.34327e-12	193206600000	4.24734e-10	195783500000	0.830765	2.44694e-06	1.10958e-06	1.84135	2.67211	-5.96306	-18.6983	-19.4892	-18.3244	-5.16716	-4.79478	0.00309598	ΣInv	114.628	4.99693	116.118	3.82515e-05
Br	333	-106.867	-106.84	-106.845	-106.824	-106.823	-106.837	70.1896	57.8637	114.024	116.135	77.7187	9.76365e-12	194706200000	8.37787e-10	198466600000	1.87955	9.0088e-06	4.20378e-06	4.465	6.34457	-5.17711	-17.4255	-18.1877	-17.0425	-4.31187	-3.96054	0.003003	Rot	76.4771	-3.73343	75.364	64.6437
Br	343	-106.869	-106.842	-106.847	-106.825	-106.825	-106.839	70.1226	57.7773	114.031	116.128	77.7563	2.09324e-11	196310900000	1.58827e-09	201133800000	4.05707	3.0761e-05	1.47466e-05	10.2891	14.3462	-4.43727	-16.227	-16.9622	-15.8354	-3.50665	-3.17424	0.00291545	Σ	74.614	-6.38373	72.7106
Br	353	-106.871	-106.844	-106.849	-106.827	-106.826	-106.841	70.0561	57.691	114.038	116.121	77.7944	4.29721e-11	198000000000	2.90371e-09	203783300000	8.38786	9.8037e-05	4.82103e-05	22.6296	31.0176	-3.73968	-15.0966	-15.8064	-14.6967	-2.74721	-2.43191	0.00283286
Br	363	-106.873	-106.846	-106.851	-106.829	-106.828	-106.843	69.9901	57.6049	114.046	116.115	77.833	8.47751e-11	199757200000	5.13473e-09	206413700000	16.6681	0.000293285	0.000147742	47.6853	64.3538	-3.08091	-14.0288	-14.7144	-13.6208	-2.02978	-1.73001	0.00275482
Br	373	-106.875	-106.848	-106.853	-106.831	-106.83	-106.845	69.9246	57.519	114.054	116.11	77.8721	1.61236e-10	201569000000	8.80616e-09	209024100000	31.9363	0.000827759	0.000426603	96.6018	128.539	-2.45784	-13.0184	-13.6812	-12.6027	-1.35098	-1.06534	0.00268097
CF32	298.15	-172.15	-172.122	-172.127	-172.111	-172.105	-172.12	71.8915	59.241	102.107	117.59	77.4943	2.53773e-13	202383800000	4.17681e-11	200162600000	0.0510459	8.01497e-06	1.55344e-08	0.164475	0.215529	-8.67263	-17.4318	-23.6778	-17.4299	-7.50259	-7.23226	0.00335402	NA-Rot	71.6467	-29.3354	62.9003	23.684
CF32	303	-172.151	-172.123	-172.128	-172.112	-172.106	-172.121	71.8584	59.1976	102.041	117.516	77.44	4.09052e-13	202802700000	6.22962e-11	201549800000	0.0824123	1.61678e-05	3.47334e-08	0.281704	0.364132	-8.20975	-16.7462	-22.8893	-16.7441	-6.98063	-6.72397	0.00330033	Inv	106.376	14.2981	110.639	0.00371874
CF32	313	-172.153	-172.125	-172.13	-172.114	-172.108	-172.123	71.7904	59.1083	101.903	117.363	77.3264	1.04449e-12	203849400000	1.36592e-10	204405300000	0.211307	6.42381e-05	1.68932e-07	0.811659	1.02303	-7.30065	-15.3991	-21.34	-15.3965	-5.95488	-5.72343	0.00319489	Inv2	122.327	15.8677	127.058	7.20756e-06
CF32	323	-172.154	-172.127	-172.132	-172.116	-172.11	-172.125	71.723	59.0191	101.763	117.207	77.2108	2.51617e-12	205100900000	2.85265e-10	207250700000	0.511602	0.00023476	7.46343e-07	2.19417	2.70601	-6.44786	-14.1346	-19.8857	-14.1314	-4.99185	-4.78218	0.00309598	ΣInv	106.437	14.5166	110.765	0.00372595
CF32	333	-172.156	-172.129	-172.134	-172.118	-172.112	-172.127	71.6561	58.9302	101.621	117.049	77.0931	5.74851e-12	206516500000	5.69948e-10	210082800000	1.17551	0.000795007	3.02097e-06	5.59703	6.77334	-5.64644	-12.9453	-18.5181	-12.9415	-4.08591	-3.89515	0.003003	Rot	81.0395	11.8698	84.5785	76.3123
CF32	343	-172.158	-172.131	-172.136	-172.12	-172.114	-172.129	71.5898	58.8413	101.477	116.89	76.9733	1.25133e-11	208064300000	1.09363e-09	212898800000	2.57479	0.00251136	1.12887e-05	13.5399	16.1172	-4.89196	-11.8247	-17.2294	-11.8202	-3.23209	-3.05784	0.00291545	Σ	79.3736	8.48789	81.9043
CF32	353	-172.16	-172.133	-172.138	-172.122	-172.116	-172.131	71.5239	58.7528	101.331	116.728	76.8517	2.60597e-11	209719000000	2.02226e-09	215696700000	5.39759	0.00744349	3.92053e-05	31.202	36.6071	-4.18052	-10.7669	-16.0132	-10.7616	-2.42599	-2.26623	0.00283286
CF32	363	-172.162	-172.135	-172.14	-172.124	-172.118	-172.133	71.4587	58.6644	101.183	116.564	76.7281	5.21119e-11	211460200000	3.61464e-09	218475000000	10.8679	0.0208082	0.000127309	68.7676	79.6565	-3.50859	-9.76681	-14.8633	-9.76071	-1.66367	-1.51668	0.00275482
CF32	373	-172.164	-172.137	-172.142	-172.126	-172.12	-172.135	71.3939	58.5762	101.034	116.399	76.6028	1.00391e-10	213271600000	6.2623e-09	221232600000	21.0848	0.0551189	0.000388598	145.464	166.604	-2.87303	-8.81984	-13.7745	-8.81282	-0.941653	-0.805959	0.00268097
CF3	298.15	-172.15	-172.123	-172.127	-172.111	-172.105	-172.12	69.8087	59.163	102.047	117.461	79.2802	5.8798e-13	200714400000	4.31043e-11	200810200000	0.116429	8.20993e-06	1.63626e-08	0.0800209	0.196458	-7.84807	-17.4078	-23.6259	-17.4058	-8.22306	-7.3249	0.00335402	NA-Rot	73.9162	-14.8829	69.4789	59.264
CF3	303	-172.151	-172.124	-172.128	-172.112	-172.106	-172.12	69.7053	59.1196	101.982	117.387	79.296	9.61509e-13	201130400000	6.42554e-11	202192800000	0.190552	1.65498e-05	3.65552e-08	0.134837	0.325406	-7.37156	-16.7229	-22.8382	-16.7207	-7.71742	-6.83641	0.00330033	Inv	106.271	14.1455	110.488	0.00417898
CF3	313	-172.152	-172.126	-172.13	-172.114	-172.108	-172.122	69.4907	59.0304	101.846	117.234	79.3291	2.52763e-12	202169500000	1.40744e-10	205040400000	0.502119	6.56707e-05	1.77506e-07	0.375961	0.878145	-6.43512	-15.3771	-21.2905	-15.3744	-6.72447	-5.87615	0.00319489	Inv2	122.199	15.8692	126.93	8.32881e-06
CF3	323	-172.154	-172.128	-172.132	-172.116	-172.11	-172.124	69.2738	58.9413	101.707	117.078	79.3629	6.2637e-12	203411600000	2.93658e-10	207879600000	1.24806	0.000239695	7.8303e-07	0.984536	2.23284	-5.55606	-14.1138	-19.8377	-14.1105	-5.79324	-4.97438	0.00309598	ΣInv	106.334	14.3696	110.618	0.00418731
CF3	333	-172.156	-172.13	-172.134	-172.118	-172.112	-172.126	69.0549	58.8523	101.566	116.921	79.3971	1.47095e-11	204816400000	5.86195e-10	210706900000	2.94102	0.000810767	3.16493e-06	2.43516	5.37699	-4.72939	-12.9257	-18.4715	-12.9218	-4.91813	-4.12601	0.003003	Rot	78.2487	-3.45388	77.2189	40.7319
CF3	343	-172.158	-172.132	-172.136	-172.119	-172.114	-172.128	68.834	58.7636	101.424	116.761	79.4319	3.2889e-11	206352200000	1.12387e-09	213519200000	6.60006	0.00255832	1.18106e-05	5.71726	12.3199	-3.95065	-11.8061	-17.1842	-11.8015	-4.09424	-3.32652	0.00291545	Σ	75.8708	-3.98794	74.6818
CF3	353	-172.16	-172.134	-172.138	-172.121	-172.116	-172.13	68.6112	58.675	101.28	116.599	79.4673	7.03053e-11	207993800000	2.07656e-09	216314500000	14.162	0.00757461	4.09654e-05	12.7975	26.9671	-3.2159	-10.7494	-15.9692	-10.744	-3.31722	-2.57185	0.00283286
CF3	363	-172.162	-172.136	-172.14	-172.124	-172.118	-172.132	68.3866	58.5866	101.134	116.435	79.5032	1.44214e-10	209721300000	3.70897e-09	219091100000	29.1594	0.0211535	0.000132862	27.4188	56.5995	-2.52162	-9.75035	-14.8206	-9.74409	-2.58317	-1.8584	0.00275482
CF3	373	-172.164	-172.138	-172.142	-172.126	-172.12	-172.134	68.1602	58.4985	100.986	116.27	79.5395	2.84809e-10	211518200000	6.42133e-09	221847700000	57.7981	0.0559814	0.000405086	56.4255	114.28	-1.86462	-8.80431	-13.733	-8.7971	-1.88866	-1.18293	0.00268097
CN	298.15	-109.083	-109.057	-109.061	-109.046	-109.037	-109.054	70.1376	57.6652	98.1648	120.443	77.6299	5.14914e-13	197492600000	7.88738e-11	195919300000	0.101027	3.93167e-05	4.91361e-09	0.155716	0.256782	-7.98997	-15.8415	-24.8289	-15.8413	-7.55732	-7.05713	0.00335402	NA-Rot	69.9009	-29.5147	61.1011	39.3435
CN	303	-109.084	-109.057	-109.062	-109.047	-109.038	-109.054	70.1047	57.6231	98.1747	120.438	77.6465	8.20556e-13	197939000000	1.16387e-10	197289400000	0.161279	7.5019e-05	1.08893e-08	0.259528	0.420882	-7.53835	-15.2115	-24.0492	-15.2114	-7.06262	-6.57914	0.00330033	Inv	97.4846	-2.27348	96.8068	0.0153113
CN	313	-109.086	-109.059	-109.064	-109.048	-109.04	-109.056	70.0371	57.5364	98.1955	120.428	77.6811	2.04891e-12	199029900000	2.49896e-10	200107600000	0.404495	0.000267015	5.20091e-08	0.708248	1.11301	-6.65132	-13.9744	-22.5181	-13.9742	-6.09116	-5.63913	0.00319489	Inv2	120.695	0.84927	120.948	1.91354e-06
CN	323	-109.088	-109.061	-109.066	-109.05	-109.042	-109.058	69.97	57.4498	98.217	120.419	77.7162	4.83329e-12	200311600000	5.11742e-10	202913700000	0.959221	0.000879176	2.25666e-07	1.81773	2.77783	-5.81929	-12.8142	-21.0819	-12.8139	-5.18006	-4.75598	0.00309598	ΣInv	97.4928	-2.24564	96.8233	0.0153133
CN	333	-109.089	-109.063	-109.068	-109.052	-109.044	-109.06	69.9034	57.3633	98.2393	120.41	77.7519	1.08268e-11	201746000000	1.00374e-09	205704800000	2.1614	0.0026966	8.9724e-07	4.41176	6.57585	-5.03739	-11.7239	-19.7321	-11.7236	-4.32387	-3.92474	0.003003	Rot	76.5576	-3.59113	75.4869	60.6412
CN	343	-109.091	-109.065	-109.069	-109.054	-109.045	-109.062	69.8373	57.277	98.2624	120.402	77.7881	2.31344e-11	203303400000	1.89283e-09	208478300000	4.6479	0.0077524	3.29385e-06	10.1751	14.8308	-4.30131	-10.6975	-18.4612	-10.6971	-3.51779	-3.14103	0.00291545	Σ	74.3517	-6.86706	72.3043
CN	353	-109.093	-109.067	-109.071	-109.056	-109.047	-109.063	69.7717	57.1908	98.2862	120.394	77.8247	4.73434e-11	204960100000	3.44326e-09	211232800000	9.57575	0.0210048	1.12405e-05	22.397	31.9938	-3.60723	-9.72947	-17.2625	-9.72894	-2.75754	-2.40093	0.00283286
CN	363	-109.095	-109.068	-109.073	-109.058	-109.049	-109.065	69.7066	57.1048	98.3109	120.387	77.8619	9.31238e-11	206697100000	6.06016e-09	213966700000	18.9669	0.0538983	3.58729e-05	47.2315	66.2523	-2.95171	-8.81506	-16.1299	-8.81439	-2.03934	-1.70093	0.00275482
CN	373	-109.097	-109.07	-109.075	-109.059	-109.051	-109.067	69.642	57.019	98.3363	120.38	77.8995	1.7662e-10	208498900000	1.0347e-08	216679300000	36.2299	0.13155	0.000107638	95.7534	132.115	-2.33169	-7.94995	-15.0583	-7.94913	-1.3598	-1.03791	0.00268097
Cl	298.15	-108.491	-108.464	-108.469	-108.447	-108.447	-108.461	70.164	57.7452	114.875	115.616	77.1598	5.09456e-13	191982700000	7.63689e-11	191558500000	0.0971572	4.64334e-08	3.44468e-08	0.18823	0.285388	-8.02902	-22.5828	-22.8814	-22.0279	-7.36769	-6.9515	0.00335402	NA-Rot	69.9497	-29.6734	61.1026	34.044
Cl	303	-108.492	-108.465	-108.47	-108.448	-108.448	-108.462	70.1314	57.7034	114.876	115.608	77.1761	8.11888e-13	192505500000	1.12734e-10	192883800000	0.155178	9.90756e-08	7.40715e-08	0.312808	0.467985	-7.57692	-21.8411	-22.132	-21.2829	-6.8759	-6.47305	0.00330033	Inv	114.816	-0.192808	114.759	1.62703e-05
Cl	313	-108.493	-108.467	-108.471	-108.449	-108.449	-108.464	70.0647	57.6175	114.876	115.594	77.2102	2.02725e-12	193730400000	2.42226e-10	195612400000	0.389512	4.39227e-07	3.33408e-07	0.84875	1.23826	-6.68906	-20.3845	-20.6601	-19.8197	-5.91019	-5.53249	0.00319489	Inv2	116.014	1.34291	116.415	1.20702e-05
Cl	323	-108.495	-108.468	-108.473	-108.451	-108.451	-108.466	69.9986	57.5317	114.877	115.579	77.2448	4.7821e-12	195119300000	4.96362e-10	198331900000	0.92432	1.77713e-06	1.36836e-06	2.16659	3.09091	-5.85635	-19.0182	-19.2795	-18.4472	-5.0045	-4.64919	0.00309598	ΣInv	115.341	6.17834	117.183	2.83405e-05
Cl	333	-108.497	-108.47	-108.475	-108.453	-108.453	-108.467	69.933	57.4461	114.879	115.566	77.2799	1.07117e-11	196639500000	9.7417e-10	201038800000	2.08393	6.61639e-06	5.16318e-06	5.23174	7.31568	-5.07389	-17.7341	-17.9821	-17.1573	-4.1534	-3.81812	0.003003	Rot	76.1022	-3.54153	75.0463	65.956
Cl	343	-108.499	-108.472	-108.477	-108.455	-108.455	-108.469	69.868	57.3606	114.881	115.552	77.3156	2.28872e-11	198265100000	1.83811e-09	203730700000	4.4834	2.28313e-05	1.80427e-05	12.0085	16.4919	-4.33735	-16.5251	-16.7605	-15.9427	-3.35212	-3.03486	0.00291545	Σ	74.3283	-6.05863	72.5219
Cl	353	-108.5	-108.474	-108.479	-108.457	-108.456	-108.471	69.8035	57.2754	114.884	115.54	77.3518	4.68337e-11	199975500000	3.34546e-09	206405500000	9.24026	7.34914e-05	5.87729e-05	26.313	35.5533	-3.6429	-15.3848	-15.6083	-14.7972	-2.59641	-2.29543	0.00283286
Cl	363	-108.502	-108.476	-108.48	-108.458	-108.458	-108.473	69.7395	57.1903	114.887	115.528	77.3885	9.21134e-11	201754000000	5.89096e-09	209061800000	18.308	0.000221937	0.000179494	55.252	73.5604	-2.98707	-14.3075	-14.5198	-13.7149	-1.8825	-1.5963	0.00275482
Cl	373	-108.504	-108.478	-108.482	-108.46	-108.46	-108.475	69.6761	57.1054	114.891	115.516	77.4257	1.74686e-10	203587400000	1.00626e-08	211698500000	34.98	0.000631997	0.000516604	111.559	146.54	-2.3668	-13.2882	-13.4898	-12.6908	-1.20703	-0.934282	0.00268097
F	298.15	-117.785	-117.758	-117.762	-117.738	-117.741	-117.755	70.3785	58.2714	121.279	113.719	77.1575	4.67239e-13	187709400000	6.17632e-11	190091300000	0.0870549	3.50651e-09	7.40463e-08	0.188406	0.275461	-8.13881	-25.1662	-22.1162	-22.0699	-7.36675	-6.98691	0.00335402	NA-Rot	70.1202	-30.0143	61.1714	31.6034
F	303	-117.785	-117.759	-117.763	-117.739	-117.742	-117.756	70.3467	58.23	121.274	113.711	77.1722	7.454e-13	188237700000	9.14709e-11	191396200000	0.139197	7.8146e-09	1.57327e-07	0.313294	0.452491	-7.6856	-24.381	-21.3787	-21.3302	-6.87435	-6.50672	0.00330033	Inv	121.566	0.966385	121.854	1.27296e-06
F	313	-117.787	-117.76	-117.765	-117.741	-117.744	-117.758	70.2816	58.1447	121.263	113.695	77.2029	1.86518e-12	189466800000	1.97803e-10	194084300000	0.350165	3.77362e-08	6.91679e-07	0.851134	1.2013	-6.79555	-22.8388	-19.9303	-19.8772	-5.90739	-5.5628	0.00319489	Inv2	114.157	1.47723	114.598	2.68809e-05
F	323	-117.789	-117.762	-117.767	-117.743	-117.745	-117.759	70.217	58.0597	121.253	113.679	77.2341	4.40856e-12	190852400000	4.07766e-10	196765300000	0.832652	1.6544e-07	2.77673e-06	2.17521	3.00786	-5.96079	-21.3923	-18.5719	-18.514	-5.00053	-4.67642	0.00309598	ΣInv	114.605	3.35172	115.604	2.81539e-05
F	333	-117.791	-117.764	-117.768	-117.744	-117.747	-117.761	70.153	57.9749	121.243	113.664	77.2659	9.89358e-12	192363000000	8.04799e-10	199435500000	1.88086	6.64224e-07	1.02621e-05	5.25835	7.13922	-5.17641	-20.0328	-17.2952	-17.2325	-4.14832	-3.84254	0.003003	Rot	76.2004	-3.20457	75.245	68.3966
F	343	-117.792	-117.766	-117.77	-117.746	-117.749	-117.763	70.0895	57.8903	121.233	113.649	77.2982	2.11764e-11	193974000000	1.52655e-09	202092200000	4.0537	2.46094e-06	3.51662e-05	12.082	16.1357	-4.4381	-18.7527	-16.0932	-16.0255	-3.34601	-3.05669	0.00291545	Σ	74.5784	-5.51222	72.9349
F	353	-117.794	-117.767	-117.772	-117.748	-117.751	-117.765	70.0265	57.8059	121.224	113.635	77.3311	4.34064e-11	195665600000	2.79223e-09	204733200000	8.3688	8.47143e-06	0.000112458	26.4998	34.8687	-3.74196	-17.5453	-14.9594	-14.8868	-2.58933	-2.31488	0.00283286
F	363	-117.796	-117.769	-117.774	-117.75	-117.753	-117.766	69.9641	57.7217	121.216	113.622	77.3644	8.55076e-11	197422000000	4.93979e-09	207357000000	16.6074	2.72583e-05	0.000337511	55.696	72.3038	-3.08456	-16.4046	-13.8883	-13.8106	-1.87449	-1.61353	0.00275482
F	373	-117.798	-117.771	-117.776	-117.752	-117.754	-117.768	69.9022	57.6378	121.208	113.609	77.3982	1.62403e-10	199230400000	8.47518e-09	209962200000	31.7778	8.24283e-05	0.000955483	112.553	144.332	-2.46281	-15.3252	-12.8749	-12.7921	-1.19816	-0.949464	0.00268097
NMe2	298.15	-118.357	-118.332	-118.337	-118.306	-118.316	-118.33	65.6526	53.0004	134.1	106.351	70.287	3.14426e-12	168421500000	5.17854e-10	182717100000	0.526613	1.98932e-11	1.44645e-06	3.01181	3.53842	-6.33889	-30.3382	-19.144	-19.144	-4.59506	-4.43392	0.00335402	NA-Rot	61.6838	-43.3182	48.7685	14.8827
NMe2	303	-118.358	-118.333	-118.338	-118.307	-118.317	-118.331	65.6816	52.9501	134.095	106.338	70.2965	4.74933e-12	169180600000	7.43899e-10	184072500000	0.798807	4.81554e-11	2.9369e-06	4.8008	5.59961	-5.93837	-29.4703	-18.4519	-18.4519	-4.14495	-3.99104	0.00330033	Inv	134.331	0.78475	134.565	5.62205e-10
NMe2	313	-118.36	-118.335	-118.339	-118.309	-118.319	-118.333	65.7438	52.8465	134.085	106.31	70.3165	1.06665e-11	170814100000	1.51513e-09	186848900000	1.81033	2.73498e-10	1.18113e-05	12.0023	13.8126	-5.15269	-27.7659	-17.0927	-17.0926	-3.26111	-3.12062	0.00319489	Inv2	107.148	2.67625	107.946	4.08785e-05
NMe2	323	-118.362	-118.337	-118.341	-118.311	-118.321	-118.335	65.8091	52.743	134.076	106.283	70.337	2.27589e-11	172522800000	2.95285e-09	189599700000	3.89908	1.39597e-09	4.36186e-05	28.3738	32.2729	-4.41691	-26.1673	-15.8177	-15.8176	-2.43219	-2.30342	0.00309598	ΣInv	107.149	2.68056	107.949	4.0879e-05
NMe2	333	-118.364	-118.338	-118.344	-118.313	-118.323	-118.337	65.8775	52.6397	134.068	106.256	70.3581	4.6348e-11	174290500000	5.52843e-09	192323900000	8.01711	6.46496e-09	0.000149045	63.7445	71.7618	-3.72656	-24.665	-14.6194	-14.6194	-1.65326	-1.53479	0.003003	Rot	69.6482	-2.1368	69.0111	85.1173
NMe2	343	-118.366	-118.34	-118.346	-118.315	-118.325	-118.339	65.9488	52.5364	134.06	106.229	70.3798	9.04593e-11	176104000000	9.97847e-09	195021200000	15.8009	2.7397e-08	0.000474436	136.701	152.502	-3.07766	-23.2506	-13.4911	-13.4911	-0.919935	-0.810551	0.00291545	Σ	68.74	-3.86288	67.5883
NMe2	353	-118.368	-118.343	-118.348	-118.317	-118.327	-118.341	66.023	52.4334	134.053	106.203	70.4019	1.69823e-10	177953000000	1.74168e-08	197691400000	29.9576	1.0704e-07	0.00141528	280.939	310.899	-2.46668	-21.9165	-12.4269	-12.4268	-0.228329	-0.127002	0.00283286
NMe2	363	-118.37	-118.345	-118.35	-118.319	-118.329	-118.343	66.1	52.3305	134.047	106.177	70.4246	3.07651e-10	179828900000	2.94792e-08	200334500000	54.8111	3.88154e-07	0.00397763	555.231	610.046	-1.89051	-20.6563	-11.4215	-11.4214	0.424981	0.519131	0.00275482
NMe2	373	-118.372	-118.347	-118.352	-118.321	-118.331	-118.345	66.1798	52.2279	134.042	106.152	70.4478	5.39386e-10	181724900000	4.85048e-08	202950500000	97.0535	1.31423e-06	0.0105828	1058.58	1155.65	-1.34632	-19.4638	-10.4701	-10.47	1.04311	1.13084	0.00268097
NO2	298.15	-135.418	-135.391	-135.396	-135.383	-135.372	-135.389	70.6237	57.3763	92.3852	121.777	78.1902	4.23225e-13	204644100000	8.86219e-11	200879800000	0.0861912	0.000404734	2.86899e-09	0.124212	0.210808	-8.14878	-13.5099	-25.3669	-13.5099	-7.78336	-7.2544	0.00335402	NA-Rot	70.3995	-29.1638	61.7043	40.886
NO2	303	-135.419	-135.392	-135.397	-135.384	-135.373	-135.389	70.5902	57.3314	92.3933	121.769	78.2058	6.76711e-13	205044100000	1.30677e-10	202299100000	0.138031	0.000744513	6.41988e-09	0.207853	0.346628	-7.69401	-12.9165	-24.5776	-12.9165	-7.28466	-6.77323	0.00330033	Inv	91.8142	-1.90733	91.2455	0.191992
NO2	313	-135.421	-135.394	-135.399	-135.386	-135.375	-135.391	70.5215	57.2386	92.4104	121.754	78.2385	1.70087e-12	206059000000	2.8019e-10	205216200000	0.348356	0.00246611	3.12492e-08	0.571698	0.92252	-6.80073	-11.7513	-23.0275	-11.7513	-6.30535	-5.82685	0.00319489	Inv2	122.189	1.38833	122.603	1.36095e-06
NO2	323	-135.423	-135.396	-135.401	-135.388	-135.376	-135.393	70.4535	57.146	92.4283	121.74	78.2717	4.0369e-12	207286800000	5.73024e-10	208118300000	0.830965	0.00759008	1.38021e-07	1.47809	2.31665	-5.96282	-10.6586	-21.5735	-10.6585	-5.3869	-4.93753	0.00309598	ΣInv	91.8151	-1.90443	91.2473	0.191993
NO2	333	-135.425	-135.398	-135.403	-135.389	-135.378	-135.395	70.386	57.0535	92.4469	121.725	78.3054	9.09489e-12	208685200000	1.12261e-09	211002600000	1.88288	0.0218502	5.58019e-07	3.61234	5.51708	-5.17534	-9.63169	-20.207	-9.63166	-4.52379	-4.10029	0.003003	Rot	77.1761	-3.39607	76.1635	58.922
NO2	343	-135.427	-135.4	-135.405	-135.391	-135.38	-135.397	70.3191	56.961	92.4663	121.712	78.3396	1.95383e-11	210221000000	2.1146e-09	213866900000	4.07039	0.0591751	2.08104e-06	8.38586	12.5154	-4.43399	-8.66498	-18.9204	-8.66495	-3.71118	-3.31077	0.00291545	Σ	74.8938	-6.69428	72.8979
NO2	353	-135.429	-135.402	-135.407	-135.393	-135.382	-135.399	70.2528	56.8688	92.4865	121.698	78.3743	4.01856e-11	211868000000	3.8426e-09	216709900000	8.42788	0.15155	7.20785e-06	18.5721	27.1515	-3.73492	-7.75331	-17.7068	-7.75326	-2.94481	-2.56503	0.00283286
NO2	363	-135.43	-135.404	-135.409	-135.395	-135.384	-135.401	70.187	56.7766	92.5075	121.686	78.4095	7.9419e-11	213605100000	6.75639e-09	219530300000	16.7725	0.368715	2.3328e-05	39.3937	56.5349	-3.07466	-6.89213	-16.5603	-6.89207	-2.2208	-1.85954	0.00275482
NO2	373	-135.432	-135.406	-135.411	-135.397	-135.386	-135.403	70.1219	56.6847	92.5294	121.674	78.4452	1.51298e-10	215415400000	1.15249e-08	222327500000	32.1826	0.855707	7.09306e-05	80.3028	113.341	-2.45015	-6.07741	-15.4754	-6.07732	-1.53577	-1.19118	0.00268097
OMe2	298.15	-116.977	-116.951	-116.955	-116.927	-116.935	-116.948	67.782	56.2249	129.301	109.976	74.2847	1.33185e-12	179267800000	1.41018e-10	186014600000	0.236604	1.37888e-10	3.35167e-07	0.60037	0.836974	-7.13897	-28.4022	-20.6062	-20.6058	-6.20781	-5.87556	0.00335402	NA-Rot	67.7914	-29.5093	58.9932	28.269
OMe2	303	-116.978	-116.952	-116.956	-116.928	-116.936	-116.949	67.7472	56.1826	129.29	109.97	74.2972	2.09185e-12	179924800000	2.06181e-10	187324800000	0.372743	3.24312e-10	6.94418e-07	0.980844	1.35359	-6.7006	-27.563	-19.8939	-19.8935	-5.73307	-5.41097	0.00330033	Inv	129.917	2.07022	130.534	1.64746e-08
OMe2	313	-116.979	-116.954	-116.958	-116.93	-116.937	-116.951	67.6759	56.0954	129.268	109.959	74.3233	5.07664e-12	181381700000	4.34755e-10	190018600000	0.910659	1.74098e-09	2.90571e-06	2.57374	3.4844	-5.83979	-25.915	-18.495	-18.4944	-4.80084	-4.49791	0.00319489	Inv2	110.261	0.962884	110.548	4.00451e-05
OMe2	323	-116.981	-116.955	-116.96	-116.932	-116.939	-116.953	67.6051	56.0084	129.247	109.949	74.35	1.16599e-11	182952600000	8.75285e-10	192699100000	2.10657	8.4297e-09	1.11365e-05	6.36689	8.47348	-5.03259	-24.3692	-17.1829	-17.1822	-3.92654	-3.64071	0.00309598	ΣInv	110.28	1.02932	110.587	4.00615e-05
OMe2	333	-116.983	-116.957	-116.962	-116.934	-116.941	-116.955	67.5349	55.9216	129.226	109.939	74.3772	2.54709e-11	184614000000	1.68959e-09	195363700000	4.63625	3.71568e-08	3.94024e-05	14.9272	19.5635	-4.27424	-22.9163	-15.9498	-15.9489	-3.10496	-2.83448	0.003003	Rot	73.463	-2.75043	72.643	71.731
OMe2	343	-116.985	-116.959	-116.964	-116.936	-116.943	-116.957	67.4651	55.835	129.205	109.93	74.405	5.31528e-11	186347300000	3.1385e-09	198010500000	9.7495	1.50322e-07	0.000129598	33.3236	43.0733	-3.56051	-21.5482	-14.7888	-14.7876	-2.33146	-2.07483	0.00291545	Σ	72.103	-4.56927	70.7407
OMe2	353	-116.987	-116.961	-116.966	-116.938	-116.945	-116.958	67.3959	55.7485	129.185	109.921	74.4333	1.06373e-10	188137800000	5.62857e-09	200637900000	19.6644	5.62226e-07	0.00039871	71.129	90.7938	-2.88766	-20.2578	-13.6937	-13.6923	-1.60197	-1.35788	0.00283286
OMe2	363	-116.989	-116.963	-116.968	-116.94	-116.947	-116.96	67.3271	55.6623	129.166	109.912	74.4621	2.04867e-10	189973400000	9.77406e-09	203244900000	38.1714	1.95662e-06	0.00115368	145.703	183.876	-2.25232	-19.0387	-12.6592	-12.6575	-0.912831	-0.680143	0.00275482
OMe2	373	-116.991	-116.965	-116.97	-116.942	-116.949	-116.962	67.2589	55.5762	129.146	109.905	74.4914	3.8087e-10	191844500000	1.64764e-08	205830800000	71.5268	6.37256e-06	0.00315502	287.367	358.897	-1.65151	-17.8851	-11.6803	-11.6783	-0.260819	-0.0385436	0.00268097
OMe	298.15	-116.977	-116.951	-116.955	-116.927	-116.935	-116.948	67.886	56.0228	129.233	110.447	74.0824	1.2771e-12	173225200000	1.52998e-10	182621600000	0.219488	1.41702e-10	2.77197e-07	0.651434	0.870922	-7.21405	-28.3749	-20.7961	-20.7956	-6.12618	-5.8358	0.00335402	NA-Rot	67.7143	-30.3927	58.6527	25.2018
OMe	303	-116.978	-116.952	-116.956	-116.928	-116.935	-116.949	67.8542	55.9806	129.223	110.439	74.0944	2.00489e-12	173844000000	2.23393e-10	183895700000	0.345605	3.33057e-10	5.7665e-07	1.06305	1.40865	-6.77619	-27.5364	-20.0798	-20.0792	-5.65259	-5.3711	0.00330033	Inv	129.811	1.94221	130.39	1.62703e-08
OMe	313	-116.979	-116.954	-116.958	-116.93	-116.937	-116.951	67.7891	55.8937	129.203	110.422	74.1199	4.86062e-12	175221900000	4.69787e-10	186517200000	0.843488	1.7855e-09	2.43218e-06	2.78303	3.62652	-5.91641	-25.8898	-18.6729	-18.6722	-4.72266	-4.45793	0.00319489	Inv2	110.89	1.49305	111.335	3.1828e-05
OMe	323	-116.981	-116.955	-116.96	-116.932	-116.939	-116.953	67.7245	55.8071	129.183	110.407	74.1459	1.11529e-11	176713600000	9.43427e-10	189128000000	1.94935	8.63431e-09	9.3913e-06	6.86974	8.8191	-5.11016	-24.3452	-17.3534	-17.3525	-3.85053	-3.60073	0.00309598	ΣInv	110.912	1.5701	111.38	3.18443e-05
OMe	333	-116.983	-116.957	-116.962	-116.934	-116.941	-116.955	67.6605	55.7206	129.163	110.391	74.1724	2.4341e-11	178295800000	1.81677e-09	191725200000	4.28648	3.80137e-08	3.34623e-05	16.0735	20.36	-4.35268	-22.8935	-16.1132	-16.1121	-3.03097	-2.79457	0.003003	Rot	73.2816	-2.6801	72.4825	74.7982
OMe	343	-116.985	-116.959	-116.964	-116.936	-116.943	-116.957	67.5971	55.6345	129.144	110.377	74.1995	5.07498e-11	179950100000	3.36712e-09	194306500000	9.00671	1.53616e-07	0.000110792	35.8139	44.8208	-3.63976	-21.5265	-14.9456	-14.9442	-2.25939	-2.03506	0.00291545	Σ	72.0951	-4.26317	70.824
OMe	353	-116.987	-116.961	-116.966	-116.938	-116.945	-116.959	67.5341	55.5484	129.125	110.362	74.2271	1.0148e-10	181661500000	6.02569e-09	196870200000	18.153	5.73955e-07	0.000342999	76.3077	94.461	-2.96763	-20.2372	-13.8443	-13.8426	-1.53169	-1.31828	0.00283286
OMe	363	-116.989	-116.963	-116.968	-116.94	-116.947	-116.96	67.4717	55.4627	129.106	110.349	74.2552	1.95283e-10	183418400000	1.04421e-08	199415200000	35.2128	1.99545e-06	0.000998361	156.043	191.257	-2.33299	-19.019	-12.8038	-12.8018	-0.844271	-0.640785	0.00275482
OMe	373	-116.991	-116.965	-116.97	-116.942	-116.949	-116.962	67.4098	55.3772	129.088	110.336	74.2838	3.62773e-10	185211100000	1.75688e-08	201940500000	65.9408	6.49308e-06	0.00274566	307.268	373.211	-1.73282	-17.8664	-11.8193	-11.817	-0.193859	0.000566293	0.00268097
tBu2	298.15	-121.588	-121.561	-121.566	-121.542	-121.545	-121.559	69.7361	58.6486	120.178	114.111	77.1214	6.05461e-13	190096600000	5.30453e-11	191195000000	0.113805	5.46713e-09	6.32032e-08	0.191174	0.304978	-7.87087	-24.7221	-22.2745	-22.1915	-7.35217	-6.88511	0.00335402	NA-Rot	69.7835	-28.9147	61.1626	37.3156
tBu2	303	-121.589	-121.562	-121.567	-121.543	-121.546	-121.56	69.6986	58.6086	120.179	114.108	77.1359	9.64068e-13	190638400000	7.87054e-11	192520700000	0.181586	1.20714e-08	1.3439e-07	0.317849	0.499435	-7.41976	-23.9462	-21.5363	-21.4502	-6.85991	-6.40801	0.00330033	Inv	120.114	-0.21113	120.051	1.79263e-06
tBu2	313	-121.591	-121.564	-121.569	-121.545	-121.547	-121.562	69.6218	58.5265	120.179	114.101	77.1662	2.40338e-12	191895700000	1.70813e-10	195249500000	0.454908	5.72349e-08	5.91719e-07	0.863207	1.31812	-6.53386	-22.4223	-20.0864	-19.9941	-5.8933	-5.47	0.00319489	Inv2	114.277	0.561191	114.444	2.07238e-05
tBu2	323	-121.593	-121.566	-121.571	-121.547	-121.55	-121.564	69.5455	58.4446	120.181	114.094	77.1971	5.661e-12	193309800000	3.5332e-10	197968600000	1.07747	2.46644e-07	2.37882e-06	2.2054	3.28287	-5.70304	-20.993	-18.7266	-18.6279	-4.98674	-4.58893	0.00309598	ΣInv	114.854	3.17722	115.802	2.25165e-05
tBu2	333	-121.595	-121.569	-121.573	-121.549	-121.552	-121.566	69.4697	58.3629	120.182	114.088	77.2285	1.26629e-11	194849300000	6.99539e-10	200674800000	2.42474	9.74305e-07	8.80315e-06	5.32974	7.7545	-4.92242	-19.6497	-17.4485	-17.3436	-4.13484	-3.75987	0.003003	Rot	76.1741	-3.17143	75.2286	62.6844
tBu2	343	-121.597	-121.571	-121.575	-121.551	-121.554	-121.568	69.3944	58.2816	120.185	114.083	77.2605	2.70217e-11	196489300000	1.33082e-09	203365600000	5.20731	3.55489e-06	3.02048e-05	12.2427	17.45	-4.18767	-18.3849	-16.2452	-16.134	-3.3328	-2.97839	0.00291545	Σ	74.1523	-6.1001	72.3335
tBu2	353	-121.599	-121.573	-121.577	-121.553	-121.556	-121.57	69.3196	58.2005	120.188	114.078	77.293	5.52298e-11	198210100000	2.44098e-09	206039000000	10.7139	1.20612e-05	9.67078e-05	26.8453	37.5593	-3.49493	-17.192	-15.1103	-14.9928	-2.57638	-2.24055	0.00283286
tBu2	363	-121.601	-121.575	-121.579	-121.556	-121.558	-121.572	69.2452	58.1196	120.191	114.074	77.3261	1.08506e-10	199995800000	4.32967e-09	208693600000	21.1918	3.82796e-05	0.00029057	56.4075	77.5996	-2.84079	-16.065	-14.0381	-13.9143	-1.8618	-1.54284	0.00275482
tBu2	373	-121.604	-121.577	-121.581	-121.558	-121.56	-121.574	69.1713	58.039	120.195	114.07	77.3596	2.05564e-10	201833500000	7.44668e-09	211328400000	40.4239	0.000114259	0.000823495	113.964	154.389	-2.22216	-14.9986	-13.0235	-12.8936	-1.18569	-0.882102	0.00268097
tBu	298.15	-121.588	-121.561	-121.565	-121.542	-121.545	-121.559	69.5949	59.6166	120.156	113.796	77.0013	6.40957e-13	190275600000	3.58957e-11	191702700000	0.119835	5.51657e-09	7.17822e-08	0.200661	0.320496	-7.81924	-24.7131	-22.1472	-22.0732	-7.30373	-6.83548	0.00335402	NA-Rot	69.3831	-29.8164	60.4933	37.3904
tBu	303	-121.589	-121.562	-121.566	-121.543	-121.546	-121.56	69.558	59.6394	120.156	113.794	77.016	1.01944e-12	190822900000	5.22749e-11	193004300000	0.190852	1.21782e-08	1.52225e-07	0.33334	0.524192	-7.36999	-23.9374	-21.4116	-21.3347	-6.81232	-6.35963	0.00330033	Inv	120.082	-0.242033	120.01	1.72126e-06
tBu	313	-121.591	-121.564	-121.568	-121.545	-121.548	-121.562	69.4824	59.6887	120.157	113.79	77.0467	2.53565e-12	192090900000	1.09285e-10	195687700000	0.476229	5.7718e-08	6.66731e-07	0.903766	1.38	-6.48806	-22.4139	-19.9671	-19.8841	-5.84739	-5.42412	0.00319489	Inv2	113.859	0.217728	113.924	2.23972e-05
tBu	323	-121.593	-121.567	-121.57	-121.547	-121.55	-121.564	69.4073	59.7407	120.159	113.787	77.078	5.95997e-12	193514600000	2.18049e-10	198366800000	1.12339	2.48632e-07	2.66713e-06	2.30536	3.42875	-5.6613	-20.9849	-18.6122	-18.523	-4.94242	-4.54546	0.00309598	ΣInv	114.42	2.7052	115.227	2.41185e-05
tBu	333	-121.595	-121.569	-121.572	-121.549	-121.552	-121.566	69.3327	59.7954	120.161	113.785	77.1099	1.33053e-11	195062800000	4.16966e-10	201037400000	2.51743	9.81808e-07	9.82412e-06	5.56301	8.08044	-4.88491	-19.642	-17.3388	-17.2436	-4.092	-3.7187	0.003003	Rot	76.0408	-3.2156	75.0821	62.6096
tBu	343	-121.597	-121.571	-121.574	-121.551	-121.554	-121.568	69.2586	59.8528	120.164	113.783	77.1424	2.83395e-11	196710900000	7.67055e-10	203696400000	5.38264	3.58111e-06	3.35597e-05	12.7606	18.1432	-4.15455	-18.3776	-16.1399	-16.0385	-3.29137	-2.93943	0.00291545	Σ	73.9441	-6.38435	72.0406
tBu	353	-121.599	-121.573	-121.576	-121.553	-121.556	-121.57	69.185	59.9128	120.167	113.781	77.1753	5.78215e-11	198439100000	1.362e-09	206341300000	11.024	1.21463e-05	0.000107001	27.9438	38.9679	-3.4664	-17.185	-15.0091	-14.9016	-2.53627	-2.20373	0.00283286
tBu	363	-121.601	-121.575	-121.579	-121.556	-121.558	-121.572	69.1118	59.9753	120.171	113.781	77.2088	1.1341e-10	200231700000	2.34109e-09	208970200000	21.701	3.85382e-05	0.000320229	58.6416	80.3429	-2.81705	-16.0583	-13.9409	-13.8272	-1.82296	-1.5081	0.00275482
tBu	373	-121.604	-121.577	-121.581	-121.558	-121.56	-121.574	69.0391	60.0402	120.175	113.78	77.2428	2.14518e-10	202075900000	3.90575e-09	211581800000	41.1883	0.000114998	0.000904146	118.337	159.526	-2.20342	-14.9922	-12.9301	-12.8104	-1.14804	-0.849371	0.00268097

## Sheet: MRSF BHHLYP on wB97X-3c
kB/h	2.08366e+10
MRSF-DFT BHHLYP/def2-TZVP/gas phase//DFT wB97X-3c/SMD(toluene)		ABSOLUTE FREE ENERGIES						FREE ENERGIES RELATIVE TO Z ISOMER					k(NA-Rot)					kInv, kInv2, kRot			Total k	Eyring analysis							Activation parameters
Substituent	T	Abs ΔG Z	Abs ΔG MEP1	Abs ΔG MEP2	Abs ΔG TSInv	Abs ΔG TSInv2	Abs ΔG TSRot	Rel ΔG MEP1	Rel ΔG MEP2	Rel ΔG TSInv	Rel ΔG TSInv2	Rel ΔG TSRot	exp(-G MEP1/RT)	(kB*T/h)*Γ(MEP1)	exp(-G MEP2/RT)	(kB*T/h)*Γ(MEP2)	kNA-Rot	kInv	kInv2	kRot	Σk	ln(kNA-Rot/T)	ln(kInv/T)	ln(kInv2/T)	ln(ΣkInv/T)	ln(kRot/T)	Σ ln(k/T)	1/T		ΔH kJ/mol	ΔS J/(mol*K)	ΔG kJ/mol	Rate share
H	298.15	-572.428	-572.399	-572.405	-572.387	-572.387	-572.386	74.7212	59.5537	107.423	107.423	111.145	8.1036e-14	195222100000	3.68187e-11	193493900000	0.015785	9.38867e-07	9.38867e-07	2.09141e-07	0.0157871	-9.84629	-19.5762	-19.5762	-18.883	-21.0779	-9.84616	0.00335402	NA-Rot	74.6337	-29.0751	65.9649	99.9868
H	303	-572.429	-572.4	-572.406	-572.388	-572.388	-572.386	74.6873	59.511	107.416	107.416	111.158	1.33067e-13	195717900000	5.50098e-11	194826200000	0.0259804	1.91409e-06	1.91409e-06	4.33425e-07	0.0259847	-9.36415	-18.88	-18.88	-18.1869	-20.3653	-9.36398	0.00330033	Inv	107.761	1.1394	108.1	0.00594707
H	313	-572.43	-572.402	-572.408	-572.389	-572.389	-572.388	74.6178	59.4231	107.403	107.403	111.185	3.52403e-13	196897200000	1.21027e-10	197569900000	0.0691863	7.75948e-06	7.75948e-06	1.81447e-06	0.0692037	-8.41716	-17.5128	-17.5128	-16.8197	-18.9659	-8.4169	0.00319489	Inv2	107.761	1.1394	108.1	0.00594707
H	323	-572.432	-572.404	-572.409	-572.391	-572.391	-572.39	74.5489	59.3355	107.391	107.391	111.212	8.78467e-13	198251800000	2.53566e-10	200305700000	0.173563	2.88678e-05	2.88678e-05	6.95696e-06	0.173627	-7.52887	-16.2304	-16.2304	-15.5373	-17.6534	-7.5285	0.00309598	ΣInv	107.761	6.90222	109.818	0.0118941
H	333	-572.434	-572.405	-572.411	-572.393	-572.393	-572.391	74.4805	59.248	107.379	107.379	111.241	2.07257e-12	199746900000	5.08136e-10	203030000000	0.412334	9.93221e-05	9.93221e-05	2.46238e-05	0.412558	-6.69406	-15.0253	-15.0253	-14.3321	-16.4199	-6.69352	0.003003	Rot	110.296	-2.84086	109.449	0.00132476
H	343	-572.435	-572.407	-572.413	-572.394	-572.394	-572.393	74.4126	59.1607	107.368	107.368	111.269	4.65024e-12	201354800000	9.77754e-10	205739900000	0.93201	0.000318185	0.000318185	8.10173e-05	0.932727	-5.90814	-13.8906	-13.8906	-13.1975	-15.2586	-5.90737	0.00291545	Σ	74.6546	-29.0059	66.0065
H	353	-572.437	-572.409	-572.415	-572.396	-572.396	-572.395	74.3452	59.0737	107.358	107.358	111.298	9.96514e-12	203053600000	1.81277e-09	208433300000	2.01268	0.00095487	0.00095487	0.000249336	2.01484	-5.167	-12.8204	-12.8204	-12.1273	-14.1632	-5.16593	0.00283286
H	363	-572.439	-572.41	-572.416	-572.398	-572.398	-572.396	74.2783	58.9869	107.348	107.348	111.328	2.04729e-11	204825700000	3.24826e-09	211108700000	4.16788	0.00269876	0.00269876	0.000721703	4.174	-4.467	-11.8094	-11.8094	-11.1162	-13.1283	-4.46553	0.00275482
H	373	-572.441	-572.412	-572.418	-572.4	-572.4	-572.398	74.212	58.9003	107.338	107.338	111.358	4.0461e-11	206656900000	5.64083e-09	213764900000	8.30397	0.00721811	0.00721811	0.00197442	8.32038	-3.80484	-10.8527	-10.8527	-10.1596	-12.1491	-3.80287	0.00268097
Br	298.15	-3145.99	-3145.96	-3145.97	-3145.95	-3145.95	-3145.95	73.619	57.9558	106.854	109.779	109.554	1.26415e-13	190118600000	7.01489e-11	189064400000	0.0239903	1.18103e-06	3.62885e-07	3.9737e-07	0.0239922	-9.4277	-19.3467	-20.5268	-19.0788	-20.436	-9.42762	0.00335402	NA-Rot	73.5318	-29.2904	64.7989	99.9919
Br	303	-3145.99	-3145.96	-3145.97	-3145.95	-3145.95	-3145.95	73.5855	57.9136	106.856	109.775	109.571	2.06075e-13	190632300000	1.0371e-10	190379800000	0.0392065	2.39083e-06	7.50547e-07	8.13703e-07	0.0392104	-8.95265	-18.6576	-19.8162	-18.3846	-19.7354	-8.95255	0.00330033	Inv	106.664	-0.630097	106.476	0.00492256
Br	313	-3145.99	-3145.96	-3145.97	-3145.95	-3145.95	-3145.95	73.5169	57.8268	106.861	109.766	109.607	5.37993e-13	191837700000	2.23511e-10	193086900000	0.102961	9.55829e-06	3.12995e-06	3.32722e-06	0.102977	-8.01961	-17.3043	-18.4207	-17.021	-18.3596	-8.01945	0.00319489	Inv2	109.994	0.726744	110.211	0.00151251
Br	323	-3145.99	-3145.97	-3145.97	-3145.95	-3145.95	-3145.95	73.4488	57.74	106.866	109.758	109.643	1.32323e-12	193206600000	4.59311e-10	195783500000	0.254932	3.50994e-05	1.19578e-05	1.24784e-05	0.254991	-7.14441	-16.035	-17.1118	-15.7418	-17.0692	-7.14418	0.00309598	ΣInv	107.53	4.49322	108.869	0.00643507
Br	333	-3146	-3145.97	-3145.97	-3145.95	-3145.95	-3145.95	73.3813	57.6535	106.872	109.75	109.681	3.0827e-12	194706200000	9.03863e-10	198466600000	0.598219	0.000119291	4.21819e-05	4.32587e-05	0.598424	-6.32194	-14.8421	-15.8817	-14.5393	-15.8565	-6.3216	0.003003	Rot	108.439	-3.7332	107.326	0.00165625
Br	343	-3146	-3145.97	-3145.98	-3145.96	-3145.96	-3145.96	73.3143	57.5671	106.879	109.743	109.718	6.835e-12	196310900000	1.70976e-09	201133800000	1.33657	0.000377777	0.000138352	0.000139575	1.33723	-5.54762	-13.7189	-14.7234	-13.4069	-14.7146	-5.54713	0.00291545	Σ	73.5454	-29.2452	64.826
Br	353	-3146	-3145.97	-3145.98	-3145.96	-3145.96	-3145.96	73.2478	57.4808	106.886	109.737	109.756	1.44835e-11	198000000000	3.1193e-09	203783300000	2.85485	0.0011214	0.000424506	0.00042169	2.85681	-4.81745	-12.6596	-13.6311	-12.3386	-13.6377	-4.81676	0.00283286
Br	363	-3146	-3145.97	-3145.98	-3145.96	-3145.96	-3145.96	73.1818	57.3947	106.894	109.731	109.795	2.94419e-11	199757200000	5.50511e-09	206413700000	5.85094	0.00313695	0.00122524	0.00119948	5.85651	-4.1278	-11.6589	-12.599	-11.3292	-12.6203	-4.12685	0.00275482
Br	373	-3146	-3145.97	-3145.98	-3145.96	-3145.96	-3145.96	73.1163	57.3089	106.902	109.725	109.834	5.76066e-11	201569000000	9.42367e-09	209024100000	11.5437	0.00830862	0.00334281	0.00322776	11.5585	-3.47544	-10.712	-11.6225	-10.3739	-11.6575	-3.47415	0.00268097
CF32	298.15	-909.498	-909.47	-909.476	-909.462	-909.456	-909.456	74.2559	58.1422	94.9672	109.469	109.533	9.77715e-14	202383800000	6.50657e-11	200162600000	0.0197573	0.000142823	4.11126e-07	4.00752e-07	0.019901	-9.62183	-14.5515	-20.402	-14.5486	-20.4275	-9.61458	0.00335402	NA-Rot	74.0805	-29.0663	65.4144	99.2783
CF32	303	-909.499	-909.471	-909.477	-909.463	-909.457	-909.457	74.2227	58.0988	94.9011	109.396	109.479	1.60019e-13	202802700000	9.63579e-11	201549800000	0.0323981	0.000275121	8.72281e-07	8.44144e-07	0.032675	-9.14339	-13.912	-19.6659	-13.9089	-19.6987	-9.13488	0.00330033	Inv	99.2364	14.2983	103.499	0.717669
CF32	313	-909.501	-909.472	-909.479	-909.465	-909.459	-909.459	74.1548	58.0095	94.7632	109.243	109.365	4.2104e-13	203849400000	2.08352e-10	204405300000	0.0856562	0.000998496	3.82732e-06	3.65143e-06	0.0866621	-8.20362	-12.6555	-18.2195	-12.6516	-18.2666	-8.19194	0.00319489	Inv2	114.207	15.8676	118.938	0.00206586
CF32	323	-909.503	-909.474	-909.48	-909.466	-909.461	-909.461	74.0873	57.9203	94.6232	109.087	109.249	1.04323e-12	205100900000	4.29486e-10	207250700000	0.213454	0.00335186	1.5352e-05	1.44512e-05	0.216836	-7.32199	-11.4759	-16.8619	-11.4713	-16.9224	-7.30627	0.00309598	ΣInv	99.3179	14.5915	103.668	0.719735
CF32	333	-909.504	-909.476	-909.482	-909.468	-909.463	-909.463	74.0204	57.8314	94.4811	108.929	109.132	2.44725e-12	206516500000	8.47617e-10	210082800000	0.503967	0.0104801	5.67468e-05	5.27458e-05	0.514556	-6.49339	-10.3664	-15.5851	-10.361	-15.6582	-6.47259	0.003003	Rot	113.078	11.87	116.617	0.00201373
CF32	343	-909.506	-909.478	-909.484	-909.47	-909.465	-909.465	73.9541	57.7426	94.337	108.769	109.012	5.46135e-12	208064300000	1.6077e-09	212898800000	1.13255	0.0307076	0.000194668	0.000178801	1.16363	-5.71326	-9.32098	-14.3819	-9.31466	-14.467	-5.68618	0.00291545	Σ	74.6386	-27.1763	66.536
CF32	353	-909.508	-909.48	-909.486	-909.472	-909.467	-909.467	73.8883	57.654	94.1912	108.608	108.89	1.1644e-11	209719000000	2.94057e-09	215696700000	2.4326	0.0847824	0.000623681	0.00056644	2.51857	-4.97751	-8.33414	-13.2463	-8.32681	-13.3426	-4.94278	0.00283286
CF32	363	-909.51	-909.482	-909.488	-909.474	-909.469	-909.469	73.823	57.5656	94.0435	108.444	108.767	2.38071e-11	211460200000	5.20213e-09	218475000000	5.01206	0.221645	0.00187661	0.00168641	5.23726	-4.28256	-7.40108	-12.1727	-7.39265	-12.2796	-4.2386	0.00275482
CF32	373	-909.512	-909.484	-909.49	-909.476	-909.471	-909.471	73.7582	57.4774	93.8942	108.279	108.641	4.68369e-11	213271600000	8.92513e-09	221232600000	9.9387	0.55104	0.00532962	0.00474177	10.4998	-3.62514	-6.51753	-11.1561	-6.5079	-11.2729	-3.57022	0.00268097
CF3	298.15	-909.498	-909.47	-909.476	-909.462	-909.456	-909.455	72.6314	58.188	95.035	109.6	111.649	1.88284e-13	200714400000	6.38768e-11	200810200000	0.0376804	0.000138973	3.90048e-07	1.70679e-07	0.0378199	-8.97621	-14.5788	-20.4546	-14.576	-21.2811	-8.97252	0.00335402	NA-Rot	76.9632	-14.052	72.7736	99.6311
CF3	303	-909.499	-909.471	-909.477	-909.463	-909.457	-909.456	72.5281	58.1446	94.9696	109.526	111.664	3.13557e-13	201130400000	9.46233e-11	202192800000	0.0628587	0.000267744	8.28266e-07	3.54459e-07	0.0631276	-8.4806	-13.9392	-19.7177	-13.9361	-20.5664	-8.47633	0.00330033	Inv	99.2585	14.1454	103.476	0.36746
CF3	313	-909.501	-909.473	-909.479	-909.465	-909.459	-909.458	72.3134	58.0554	94.8332	109.373	111.698	8.54337e-13	202169500000	2.04714e-10	205040400000	0.172013	0.000972006	3.64029e-06	1.48998e-06	0.17299	-7.50639	-12.6824	-18.2697	-12.6786	-19.163	-7.50072	0.00319489	Inv2	114.338	15.8689	119.069	0.00103133
CF3	323	-909.503	-909.475	-909.48	-909.467	-909.461	-909.46	72.0965	57.9663	94.6947	109.217	111.731	2.18943e-12	203411600000	4.222e-10	207879600000	0.443107	0.00326381	1.46245e-05	5.73473e-06	0.446391	-6.5916	-11.5025	-16.9105	-11.498	-17.8466	-6.58421	0.00309598	ΣInv	99.339	14.4346	103.643	0.368491
CF3	333	-909.504	-909.477	-909.482	-909.468	-909.463	-909.462	71.8777	57.8773	94.5541	109.06	111.766	5.30649e-12	204816400000	8.33658e-10	210706900000	1.08017	0.0102073	5.41368e-05	2.03708e-05	1.09045	-5.73102	-10.3928	-15.6321	-10.3875	-16.6095	-5.72155	0.003003	Rot	110.617	-3.45382	109.587	0.000451294
CF3	343	-909.506	-909.479	-909.484	-909.47	-909.465	-909.464	71.6568	57.7886	94.4116	108.9	111.8	1.22228e-11	206352200000	1.58198e-09	213519200000	2.5035	0.0299153	0.000185972	6.72514e-05	2.53367	-4.92004	-9.34711	-14.4276	-9.34092	-15.4448	-4.90806	0.00291545	Σ	77.1849	-13.2928	73.2216
CF3	353	-909.508	-909.481	-909.486	-909.472	-909.467	-909.466	71.434	57.7	94.2672	108.738	111.836	2.6871e-11	207993800000	2.89484e-09	216314500000	5.53956	0.0826134	0.000596591	0.000207627	5.62298	-4.15455	-8.36005	-13.2907	-8.35286	-14.3462	-4.13961	0.00283286
CF3	363	-909.51	-909.483	-909.488	-909.474	-909.469	-909.468	71.2094	57.6116	94.1212	108.575	111.872	5.65992e-11	209721300000	5.1234e-09	219091100000	11.7459	0.216016	0.00179728	0.000602774	11.9643	-3.4309	-7.42681	-12.2159	-7.41852	-13.3084	-3.41248	0.00275482
CF3	373	-909.512	-909.485	-909.49	-909.476	-909.471	-909.47	70.9829	57.5234	93.9734	108.409	111.908	1.14616e-10	211518200000	8.79365e-09	221847700000	23.9457	0.537143	0.00511019	0.00165372	24.4896	-2.74579	-6.54307	-11.1981	-6.5336	-12.3263	-2.72333	0.00268097
CN	298.15	-664.657	-664.63	-664.636	-664.622	-664.615	-664.616	72.5264	56.2334	91.716	111.726	108.394	1.96435e-13	197492600000	1.40535e-10	195919300000	0.0387399	0.000530173	1.65457e-07	6.34363e-07	0.0392708	-8.94848	-13.2399	-21.3122	-13.2396	-19.9682	-8.93487	0.00335402	NA-Rot	72.3675	-29.2132	63.6576	98.6479
CN	303	-664.658	-664.63	-664.637	-664.623	-664.615	-664.617	72.4934	56.1913	91.7259	111.721	108.411	3.17904e-13	197939000000	2.05467e-10	197289400000	0.0628281	0.000970366	3.46615e-07	1.28964e-06	0.0638001	-8.48109	-12.6516	-20.5888	-12.6512	-19.2749	-8.46573	0.00330033	Inv	91.0359	-2.27343	90.358	1.35004
CN	313	-664.66	-664.632	-664.638	-664.625	-664.617	-664.618	72.4258	56.1046	91.7467	111.711	108.446	8.18206e-13	199029900000	4.33223e-10	200107600000	0.162542	0.00318256	1.48218e-06	5.19894e-06	0.165731	-7.56302	-11.4963	-19.1682	-11.4958	-17.9133	-7.54359	0.00319489	Inv2	111.978	0.849863	112.231	0.000421322
CN	323	-664.662	-664.634	-664.64	-664.627	-664.619	-664.62	72.3588	56.018	91.7683	111.702	108.481	1.98576e-12	200311600000	8.72168e-10	202913700000	0.396878	0.00970492	5.79759e-06	1.92404e-05	0.406608	-6.70178	-10.4128	-17.8357	-10.4122	-16.6361	-6.67756	0.00309598	ΣInv	91.0523	-2.21671	90.3914	1.35046
CN	333	-664.663	-664.636	-664.642	-664.628	-664.621	-664.622	72.2922	55.9315	91.7906	111.693	108.516	4.56861e-12	201746000000	1.68353e-09	205704800000	0.919252	0.0276958	2.091e-05	6.58727e-05	0.947035	-5.89234	-9.39462	-16.5834	-9.39386	-15.4359	-5.86256	0.003003	Rot	107.322	-3.59099	106.251	0.00161535
CN	343	-664.665	-664.638	-664.644	-664.63	-664.623	-664.624	72.2261	55.8452	91.8136	111.685	108.552	1.00108e-11	203303400000	3.12725e-09	208478300000	2.0289	0.0743952	7.0031e-05	0.000210054	2.10358	-5.13023	-8.43609	-15.4043	-8.43515	-14.3059	-5.09409	0.00291545	Σ	72.9295	-27.2475	64.8056
CN	353	-664.667	-664.64	-664.646	-664.632	-664.625	-664.626	72.1604	55.759	91.8374	111.677	108.589	2.09788e-11	204960100000	5.60847e-09	211232800000	4.28427	0.189062	0.000219162	0.000627633	4.47418	-4.41152	-7.53215	-14.2922	-7.53099	-13.24	-4.36814	0.00283286
CN	363	-664.669	-664.641	-664.648	-664.634	-664.626	-664.628	72.0953	55.673	91.8621	111.67	108.626	4.22004e-11	206697100000	9.73926e-09	213966700000	8.68635	0.456639	0.000644479	0.00176671	9.1454	-3.73265	-6.67827	-13.2415	-6.67686	-12.233	-3.68115	0.00275482
CN	373	-664.671	-664.643	-664.65	-664.636	-664.628	-664.629	72.0307	55.5872	91.8875	111.663	108.664	8.17544e-11	208498900000	1.64182e-08	216679300000	16.9644	1.05247	0.00178969	0.00470733	18.0234	-3.09046	-5.87044	-12.2473	-5.86874	-11.2802	-3.02991	0.00268097
Cl	298.15	-1032.05	-1032.03	-1032.03	-1032.01	-1032.01	-1032.01	73.8975	57.6865	108.078	107.698	109.173	1.12979e-13	191982700000	7.81983e-11	191558500000	0.0216586	7.20629e-07	8.40254e-07	4.63428e-07	0.0216606	-9.52995	-19.8407	-19.6872	-19.0679	-20.2822	-9.52986	0.00335402	NA-Rot	73.762	-29.3684	65.0058	99.9907
Cl	303	-1032.05	-1032.03	-1032.03	-1032.01	-1032.01	-1032.01	73.865	57.6448	108.078	107.69	109.189	1.84436e-13	192505500000	1.15389e-10	192883800000	0.0354485	1.47157e-06	1.71673e-06	9.46982e-07	0.0354526	-9.05341	-19.1429	-18.9888	-18.3698	-19.5837	-9.05329	0.00330033	Inv	108.019	-0.193192	107.962	0.00332691
Cl	313	-1032.06	-1032.03	-1032.03	-1032.01	-1032.01	-1032.01	73.7982	57.5589	108.079	107.676	109.223	4.82861e-13	193730400000	2.47748e-10	195612400000	0.0933647	5.98502e-06	6.98902e-06	3.85624e-06	0.0933816	-8.11744	-17.7725	-17.6174	-16.9988	-18.212	-8.11726	0.00319489	Inv2	108.096	1.34282	108.497	0.00387918
Cl	323	-1032.06	-1032.03	-1032.04	-1032.02	-1032.02	-1032.02	73.7321	57.4731	108.08	107.661	109.258	1.19077e-12	195119300000	5.07323e-10	198331900000	0.231807	2.23345e-05	2.61054e-05	1.44069e-05	0.23187	-7.2395	-16.487	-16.331	-15.7128	-16.9255	-7.23923	0.00309598	ΣInv	108.061	6.37225	109.961	0.00720609
Cl	333	-1032.06	-1032.03	-1032.04	-1032.02	-1032.02	-1032.02	73.6665	57.3874	108.082	107.647	109.293	2.78099e-12	196639500000	9.95038e-10	201038800000	0.545362	7.70667e-05	9.01553e-05	4.97636e-05	0.545579	-6.41445	-15.279	-15.1221	-14.5043	-15.7164	-6.41405	0.003003	Rot	108.115	-3.54163	107.059	0.00213949
Cl	343	-1032.06	-1032.03	-1032.04	-1032.02	-1032.02	-1032.02	73.6015	57.302	108.084	107.634	109.328	6.18027e-12	198265100000	1.87631e-09	203730700000	1.22142	0.000247566	0.000289844	0.000160015	1.22211	-5.63772	-14.1416	-13.9839	-13.3665	-14.578	-5.63715	0.00291545	Σ	73.7779	-29.3158	65.0374
Cl	353	-1032.06	-1032.03	-1032.04	-1032.02	-1032.02	-1032.02	73.537	57.2167	108.087	107.622	109.365	1.31246e-11	199975500000	3.41302e-09	206405500000	2.61485	0.000744862	0.000872735	0.000481895	2.61695	-4.90526	-13.0688	-12.9103	-12.2933	-13.5043	-4.90446	0.00283286
Cl	363	-1032.06	-1032.04	-1032.04	-1032.02	-1032.02	-1032.02	73.473	57.1316	108.09	107.61	109.401	2.67341e-11	201754000000	6.00657e-09	209061800000	5.37065	0.00211034	0.00247442	0.00136657	5.3766	-4.21345	-12.0553	-11.8962	-11.2794	-12.4899	-4.21235	0.00275482
Cl	373	-1032.07	-1032.04	-1032.04	-1032.03	-1032.03	-1032.02	73.4096	57.0468	108.094	107.598	109.439	5.2409e-11	203587400000	1.02548e-08	211698500000	10.6176	0.00565736	0.00663794	0.00366685	10.6336	-3.55906	-11.0964	-10.9365	-10.3201	-11.53	-3.55756	0.00268097
F	298.15	-671.685	-671.657	-671.662	-671.641	-671.645	-671.643	74.5666	59.1672	115.116	106.293	110.02	8.62516e-14	187709400000	4.30299e-11	190091300000	0.0161583	4.2136e-08	1.4807e-06	3.2921e-07	0.0161601	-9.82292	-22.68	-19.1206	-19.0925	-20.6242	-9.82281	0.00335402	NA-Rot	74.3852	-29.7133	65.5262	99.9885
F	303	-671.686	-671.657	-671.663	-671.642	-671.645	-671.644	74.5348	59.1258	115.111	106.285	110.035	1.41372e-13	188237700000	6.40968e-11	191396200000	0.0265539	9.02406e-08	2.99873e-06	6.76854e-07	0.0265577	-9.34231	-21.9345	-18.4311	-18.4014	-19.9195	-9.34217	0.00330033	Inv	115.403	0.966385	115.691	0.000260741
F	313	-671.688	-671.659	-671.665	-671.644	-671.647	-671.646	74.4697	59.0406	115.1	106.269	110.066	3.73045e-13	189466800000	1.40192e-10	194084300000	0.0704964	4.03003e-07	1.1999e-05	2.7896e-06	0.0705116	-8.3984	-20.4705	-17.0769	-17.0439	-18.5358	-8.39818	0.00319489	Inv2	106.732	1.47716	107.172	0.00916266
F	323	-671.689	-671.661	-671.667	-671.645	-671.649	-671.647	74.4051	58.9556	115.09	106.253	110.097	9.26781e-13	190852400000	2.92097e-10	196765300000	0.176336	1.6419e-06	4.40967e-05	1.054e-05	0.176392	-7.51302	-19.0973	-15.8068	-15.7702	-17.238	-7.5127	0.00309598	ΣInv	107.072	2.84061	107.919	0.0094234
F	333	-671.691	-671.663	-671.669	-671.647	-671.65	-671.649	74.3411	58.8707	115.08	106.238	110.129	2.17959e-12	192363000000	5.82311e-10	199435500000	0.417764	6.15304e-06	0.000149984	3.67951e-05	0.417956	-6.68098	-17.8067	-14.6131	-14.5729	-16.0183	-6.68052	0.003003	Rot	109.063	-3.20457	108.108	0.00203718
F	343	-671.693	-671.664	-671.67	-671.649	-671.652	-671.651	74.2777	58.7862	115.07	106.224	110.161	4.87559e-12	193974000000	1.115e-09	202092200000	0.941786	2.13643e-05	0.00047531	0.000119502	0.942402	-5.89771	-16.5915	-13.4893	-13.4453	-14.8699	-5.89705	0.00291545	Σ	74.4028	-29.6549	65.5612
F	353	-671.694	-671.666	-671.672	-671.651	-671.654	-671.653	74.2147	58.7018	115.061	106.21	110.194	1.04183e-11	195665600000	2.05769e-09	204733200000	2.02869	6.91763e-05	0.00141189	0.000363294	2.03053	-5.15908	-15.4453	-12.4293	-12.3815	-13.7868	-5.15817	0.00283286
F	363	-671.696	-671.668	-671.674	-671.652	-671.656	-671.654	74.1523	58.6176	115.053	106.196	110.227	2.13462e-11	197422000000	3.67109e-09	207357000000	4.19101	0.000210075	0.00395211	0.00103945	4.19621	-4.46146	-14.3624	-11.4279	-11.3761	-12.7635	-4.46022	0.00275482
F	373	-671.698	-671.67	-671.676	-671.654	-671.658	-671.656	74.0903	58.5337	115.045	106.184	110.261	4.20793e-11	199230400000	6.34873e-09	209962200000	8.33108	0.000601417	0.0104742	0.00281267	8.34496	-3.80159	-13.3378	-10.4804	-10.4246	-11.7952	-3.79992	0.00268097
NMe2	298.15	-706.289	-706.261	-706.267	-706.239	-706.251	-706.25	74.5574	58.5856	133.05	101.98	103.296	8.65738e-14	168421500000	5.44093e-11	182717100000	0.0145595	3.03822e-11	8.43612e-06	4.96034e-06	0.0145729	-9.92711	-29.9148	-17.3806	-17.3806	-17.9116	-9.92619	0.00335402	NA-Rot	70.618	-43.1855	57.7423	99.9081
NMe2	303	-706.29	-706.262	-706.268	-706.24	-706.251	-706.251	74.5864	58.5353	133.045	101.967	103.306	1.38507e-13	169180600000	8.10293e-11	184072500000	0.023396	7.30484e-11	1.66521e-05	9.78518e-06	0.0234224	-9.46892	-29.0536	-16.7167	-16.7167	-17.2484	-9.46779	0.00330033	Inv	133.282	0.78466	133.516	2.08484e-07
NMe2	313	-706.292	-706.264	-706.27	-706.242	-706.253	-706.253	74.6486	58.4317	133.035	101.939	103.326	3.48264e-13	170814100000	1.7715e-10	186848900000	0.0593816	4.09391e-10	6.33583e-05	3.71819e-05	0.0594822	-8.56997	-27.3626	-15.4129	-15.4129	-15.9459	-8.56828	0.00319489	Inv2	102.777	2.67625	103.575	0.057889
NMe2	323	-706.294	-706.266	-706.272	-706.244	-706.255	-706.255	74.7139	58.3282	133.026	101.912	103.346	8.26129e-13	172522800000	3.6897e-10	189599700000	0.142236	2.06366e-09	0.000222122	0.000130179	0.142589	-7.72792	-25.7764	-14.1899	-14.1899	-14.7243	-7.72544	0.00309598	ΣInv	102.777	2.67774	103.576	0.0578892
NMe2	333	-706.296	-706.268	-706.274	-706.246	-706.257	-706.257	74.7822	58.2248	133.018	101.885	103.368	1.85855e-12	174290500000	7.35325e-10	192323900000	0.323188	9.44558e-09	0.000722784	0.000423036	0.324333	-6.93766	-24.2859	-13.0405	-13.0405	-13.5762	-6.93413	0.003003	Rot	102.658	-2.1368	102.021	0.034038
NMe2	343	-706.298	-706.27	-706.276	-706.248	-706.259	-706.259	74.8536	58.1216	133.01	101.858	103.389	3.98402e-12	176104000000	1.4076e-09	195021200000	0.699813	3.95882e-08	0.00219723	0.00128431	0.703295	-6.19467	-22.8825	-11.9583	-11.9583	-12.4953	-6.18971	0.00291545	Σ	70.7479	-42.7542	58.0007
NMe2	353	-706.3	-706.272	-706.278	-706.25	-706.261	-706.261	74.9277	58.0186	133.004	101.832	103.411	8.17114e-12	177953000000	2.59706e-09	197691400000	1.44997	1.53068e-07	0.00627599	0.00366372	1.45991	-5.49492	-21.5589	-10.9375	-10.9375	-11.4757	-5.48809	0.00283286
NMe2	363	-706.302	-706.274	-706.28	-706.252	-706.264	-706.263	75.0048	57.9157	132.998	101.806	103.434	1.60933e-11	179828900000	4.63229e-09	200334500000	2.88504	5.49615e-07	0.0169296	0.00987069	2.91184	-4.83486	-20.3084	-9.9731	-9.97306	-10.5126	-4.82562	0.00275482
NMe2	373	-706.304	-706.276	-706.282	-706.254	-706.266	-706.265	75.0845	57.813	132.993	101.781	103.457	3.0538e-11	181724900000	8.00964e-09	202950500000	5.53063	1.84364e-06	0.0433268	0.0252318	5.59919	-4.21128	-19.1253	-9.06056	-9.06052	-9.60123	-4.19896	0.00268097
NO2	298.15	-776.904	-776.877	-776.883	-776.872	-776.861	-776.863	72.3523	55.4896	85.0987	113.428	108.979	2.10725e-13	204644100000	1.89717e-10	200879800000	0.0430749	0.00765209	8.32666e-08	5.01069e-07	0.0507276	-8.84241	-10.5704	-21.9988	-10.5704	-20.2041	-8.67888	0.00335402	NA-Rot	72.1886	-28.9317	63.5627	84.9142
NO2	303	-776.905	-776.878	-776.884	-776.873	-776.862	-776.864	72.3188	55.4446	85.1068	113.42	108.995	3.40726e-13	205044100000	2.76362e-10	202299100000	0.0697767	0.0134293	1.76547e-07	1.02291e-06	0.0832071	-8.37619	-10.0241	-21.2634	-10.024	-19.5066	-8.20015	0.00330033	Inv	84.5277	-1.90728	83.959	15.0847
NO2	313	-776.907	-776.88	-776.886	-776.875	-776.864	-776.866	72.2501	55.3519	85.1239	113.405	109.027	8.75356e-13	206059000000	5.78542e-10	205216200000	0.180101	0.0405555	7.72997e-07	4.15743e-06	0.220662	-7.46044	-8.95129	-19.8192	-8.95127	-18.1368	-7.25733	0.00319489	Inv2	113.84	1.3882	114.254	0.000164145
NO2	323	-776.909	-776.881	-776.888	-776.877	-776.866	-776.867	72.1821	55.2592	85.1418	113.391	109.06	2.12081e-12	207286800000	1.15695e-09	208118300000	0.438815	0.114458	3.0914e-06	1.55041e-05	0.553291	-6.60133	-7.9452	-18.4645	-7.94518	-16.8521	-6.36952	0.00309598	ΣInv	84.5289	-1.9032	83.9615	15.0848
NO2	333	-776.911	-776.883	-776.89	-776.878	-776.868	-776.869	72.1146	55.1667	85.1604	113.376	109.094	4.87127e-12	208685200000	2.2192e-09	211002600000	1.01436	0.303709	1.13843e-05	5.34634e-05	1.31813	-5.79389	-6.99983	-17.1914	-6.99979	-15.6447	-5.53193	0.003003	Rot	107.965	-3.396	106.952	0.000987763
NO2	343	-776.913	-776.885	-776.892	-776.88	-776.87	-776.871	72.0477	55.0743	85.1798	113.363	109.128	1.06569e-11	210221000000	4.09797e-09	213866900000	2.2346	0.761767	3.88828e-05	0.000171642	2.99658	-5.03367	-6.10984	-15.9927	-6.10979	-14.5078	-4.74026	0.00291545	Σ	75.0063	-18.2117	69.5765
NO2	353	-776.915	-776.887	-776.894	-776.882	-776.871	-776.873	71.9814	54.982	85.2	113.35	109.163	2.22988e-11	211868000000	7.30853e-09	216709900000	4.71036	1.81469	0.000123956	0.000516145	6.52569	-4.3167	-5.27055	-14.8621	-5.27048	-13.4356	-3.99072	0.00283286
NO2	363	-776.917	-776.889	-776.896	-776.884	-776.873	-776.875	71.9156	54.8899	85.221	113.337	109.198	4.47897e-11	213605100000	1.26248e-08	219530300000	9.5344	4.1232	0.000370933	0.00146166	13.6594	-3.6395	-4.47777	-13.7939	-4.47768	-12.4226	-3.27997	0.00275482
NO2	373	-776.919	-776.891	-776.898	-776.886	-776.875	-776.877	71.8504	54.7979	85.2428	113.325	109.234	8.66475e-11	215415400000	2.11773e-08	222327500000	18.5915	8.96935	0.00104724	0.00391684	27.5658	-2.99887	-3.72776	-12.7832	-3.72765	-11.464	-2.605	0.00268097
OMe2	298.15	-686.905	-686.877	-686.882	-686.858	-686.865	-686.864	73.8652	59.0279	122.717	103.874	107.439	1.14463e-13	179267800000	4.55179e-11	186014600000	0.0204699	1.96309e-09	3.92861e-06	9.32525e-07	0.0204747	-9.5864	-25.7463	-18.1448	-18.1443	-19.583	-9.58616	0.00335402	NA-Rot	73.9631	-29.1598	65.2691	99.9762
OMe2	303	-686.906	-686.878	-686.883	-686.859	-686.866	-686.865	73.8304	58.9856	122.707	103.869	107.452	1.86984e-13	179924800000	6.77667e-11	187324800000	0.033554	4.42507e-09	7.82516e-06	1.88723e-06	0.0335638	-9.10833	-24.9497	-17.4719	-17.4713	-18.8941	-9.10804	0.00330033	Inv	123.333	2.07053	123.951	9.58789e-06
OMe2	313	-686.908	-686.88	-686.885	-686.861	-686.868	-686.867	73.7591	58.8984	122.685	103.858	107.478	4.90175e-13	181381700000	1.48063e-10	190018600000	0.0886287	2.18517e-08	3.0305e-05	7.54045e-06	0.0886666	-8.1695	-23.3852	-16.1504	-16.1497	-17.5414	-8.16908	0.00319489	Inv2	104.16	0.96299	104.447	0.0191876
OMe2	323	-686.909	-686.881	-686.887	-686.863	-686.87	-686.869	73.6883	58.8114	122.664	103.848	107.505	1.21033e-12	182952600000	3.08204e-10	192699100000	0.22061	9.78338e-08	0.000108015	2.76736e-05	0.220745	-7.28901	-21.9176	-14.9109	-14.91	-16.2727	-7.2884	0.00309598	ΣInv	104.182	1.04012	104.492	0.0191972
OMe2	333	-686.911	-686.883	-686.889	-686.865	-686.872	-686.87	73.6181	58.7246	122.643	103.838	107.532	2.83005e-12	184614000000	6.13874e-10	195363700000	0.520201	4.00634e-07	0.000356966	9.40012e-05	0.520652	-6.46168	-20.5384	-13.746	-13.7449	-15.0803	-6.46082	0.003003	Rot	106.618	-2.75045	105.798	0.00455452
OMe2	343	-686.913	-686.885	-686.891	-686.866	-686.874	-686.872	73.5483	58.638	122.622	103.828	107.56	6.29646e-12	186347300000	1.17447e-09	198010500000	1.16744	1.51224e-06	0.00110103	0.000297533	1.16884	-5.68292	-19.2396	-12.6492	-12.6479	-13.9577	-5.68172	0.00291545	Σ	73.9931	-29.0599	65.3289
OMe2	353	-686.915	-686.887	-686.893	-686.868	-686.876	-686.874	73.4791	58.5515	122.602	103.819	107.588	1.3386e-11	188137800000	2.16579e-09	200637900000	2.50391	5.29796e-06	0.00318815	0.000882818	2.50798	-4.94862	-18.0147	-11.6148	-11.6131	-12.8989	-4.94699	0.00283286
OMe2	363	-686.917	-686.889	-686.895	-686.87	-686.878	-686.876	73.4103	58.4653	122.582	103.811	107.617	2.72951e-11	189973400000	3.8611e-09	203244900000	5.1513	1.73328e-05	0.00871143	0.00246855	5.1625	-4.25515	-16.8573	-10.6375	-10.6355	-11.8985	-4.25298	0.00275482
OMe2	373	-686.919	-686.891	-686.897	-686.872	-686.879	-686.878	73.3421	58.3793	122.563	103.803	107.646	5.35627e-11	191844500000	6.67295e-09	205830800000	10.1994	5.32447e-05	0.0225669	0.00653622	10.2286	-3.59925	-15.7622	-9.71285	-9.71049	-10.952	-3.59639	0.00268097
OMe	298.15	-686.905	-686.877	-686.883	-686.858	-686.865	-686.864	73.7696	58.6394	122.47	104.202	106.719	1.18959e-13	173225200000	5.32412e-11	182621600000	0.0205632	2.16929e-09	3.44184e-06	1.24711e-06	0.0205679	-9.58185	-25.6465	-18.2771	-18.2765	-19.2923	-9.58162	0.00335402	NA-Rot	73.6764	-30.0838	64.7069	99.9772
OMe	303	-686.906	-686.878	-686.883	-686.859	-686.866	-686.865	73.7379	58.5972	122.46	104.194	106.731	1.93981e-13	173844000000	7.90623e-11	183895700000	0.0336443	4.88079e-09	6.87692e-06	2.51248e-06	0.0336537	-9.10564	-24.8517	-17.6011	-17.6004	-18.608	-9.10536	0.00330033	Inv	123.048	1.94242	123.627	1.0547e-05
OMe	313	-686.908	-686.879	-686.885	-686.861	-686.868	-686.867	73.6727	58.5104	122.439	104.178	106.756	5.06724e-13	175221900000	1.71875e-10	186517200000	0.0885439	2.40149e-08	2.67969e-05	9.95022e-06	0.0885807	-8.17046	-23.2908	-16.2734	-16.2725	-17.2641	-8.17004	0.00319489	Inv2	104.646	1.4929	105.091	0.0167341
OMe	323	-686.909	-686.881	-686.887	-686.863	-686.87	-686.869	73.6082	58.4237	122.419	104.163	106.782	1.247e-12	176713600000	3.56074e-10	189128000000	0.219643	1.07153e-07	9.60631e-05	3.62145e-05	0.219775	-7.29341	-21.8267	-15.0282	-15.027	-16.0037	-7.2928	0.00309598	ΣInv	104.672	1.58334	105.144	0.0167446
OMe	333	-686.911	-686.883	-686.889	-686.865	-686.872	-686.871	73.5442	58.3373	122.4	104.147	106.809	2.90662e-12	178295800000	7.0605e-10	191725200000	0.516261	4.37394e-07	0.000319199	0.000122054	0.516703	-6.46928	-20.4506	-13.8578	-13.8565	-14.8192	-6.46843	0.003003	Rot	105.918	-2.67994	105.119	0.0060634
OMe	343	-686.913	-686.885	-686.891	-686.866	-686.873	-686.872	73.4807	58.2511	122.38	104.133	106.836	6.44758e-12	179950100000	1.34513e-09	194306500000	1.15511	1.64605e-06	0.000989605	0.000383493	1.15649	-5.69353	-19.1549	-12.7559	-12.7543	-13.7039	-5.69234	0.00291545	Σ	73.7067	-29.9829	64.7674
OMe	353	-686.915	-686.887	-686.893	-686.868	-686.875	-686.874	73.4178	58.1651	122.361	104.118	106.863	1.36686e-11	181661500000	2.47057e-09	196870200000	2.47044	5.75039e-06	0.00287937	0.00112998	2.47446	-4.96207	-17.9327	-11.7167	-11.7147	-12.652	-4.96045	0.00283286
OMe	363	-686.917	-686.889	-686.895	-686.87	-686.877	-686.876	73.3554	58.0793	122.343	104.105	106.892	2.77969e-11	183418400000	4.38787e-09	199415200000	5.06892	1.87628e-05	0.00790391	0.00313903	5.07998	-4.27128	-16.778	-10.7348	-10.7324	-11.6582	-4.2691	0.00275482
OMe	373	-686.919	-686.891	-686.897	-686.872	-686.879	-686.878	73.2935	57.9938	122.325	104.092	106.92	5.44083e-11	185211100000	7.55604e-09	201940500000	10.0109	5.7492e-05	0.020564	0.00825988	10.0398	-3.6179	-15.6854	-9.80579	-9.803	-10.7179	-3.61502	0.00268097
tBu2	298.15	-729.523	-729.494	-729.5	-729.48	-729.482	-729.481	74.4307	59.5647	112.249	106.991	109.544	9.11141e-14	190096600000	3.66557e-11	191195000000	0.0172778	1.33957e-07	1.11746e-06	3.98897e-07	0.0172794	-9.75593	-21.5233	-19.402	-19.2888	-20.4322	-9.75583	0.00335402	NA-Rot	74.5936	-28.4571	66.1091	99.9904
tBu2	303	-729.524	-729.495	-729.501	-729.481	-729.483	-729.482	74.3932	59.5248	112.249	106.987	109.559	1.49545e-13	190638400000	5.47097e-11	192520700000	0.0284321	2.81011e-07	2.26927e-06	8.17656e-07	0.0284355	-9.27397	-20.7986	-18.7098	-18.593	-19.7306	-9.27385	0.00330033	Inv	112.184	-0.211412	112.121	0.000775241
tBu2	313	-729.526	-729.497	-729.503	-729.483	-729.485	-729.484	74.3164	59.4426	112.25	106.98	109.589	3.95681e-13	191895700000	1.20125e-10	195249500000	0.0756845	1.20492e-06	9.12906e-06	3.35009e-06	0.0756982	-8.32739	-19.3753	-17.3503	-17.2263	-18.3527	-8.3272	0.00319489	Inv2	107.157	0.561087	107.324	0.00646699
tBu2	323	-729.528	-729.5	-729.505	-729.485	-729.487	-729.486	74.2401	59.3607	112.251	106.974	109.62	9.85525e-13	193309800000	2.5119e-10	197968600000	0.189785	4.72488e-06	3.37189e-05	1.25877e-05	0.189836	-7.43952	-18.0403	-16.0751	-15.944	-17.0604	-7.43925	0.00309598	ΣInv	107.801	3.65471	108.891	0.00724223
tBu2	333	-729.53	-729.502	-729.507	-729.487	-729.489	-729.488	74.1643	59.2791	112.253	106.968	109.652	2.32334e-12	194849300000	5.02458e-10	200674800000	0.450677	1.70809e-05	0.000115232	4.37148e-05	0.450853	-6.60515	-16.7857	-14.8767	-14.7385	-15.846	-6.60476	0.003003	Rot	108.597	-3.17192	107.651	0.00230851
tBu2	343	-729.532	-729.504	-729.509	-729.489	-729.491	-729.49	74.089	59.1977	112.256	106.963	109.683	5.20907e-12	196489300000	9.65161e-10	203365600000	1.01822	5.73303e-05	0.000366819	0.000141281	1.01878	-5.81968	-15.6044	-13.7484	-13.6032	-14.7025	-5.81912	0.00291545	Σ	74.6087	-28.4071	66.1391
tBu2	353	-729.534	-729.506	-729.512	-729.491	-729.493	-729.492	74.0142	59.1166	112.258	106.958	109.716	1.11551e-11	198210100000	1.78647e-09	206039000000	2.19784	0.000179776	0.00109424	0.000427517	2.19954	-5.07899	-14.4903	-12.6842	-12.5321	-13.624	-5.07822	0.00283286
tBu2	363	-729.536	-729.508	-729.514	-729.493	-729.495	-729.494	73.9398	59.0358	112.262	106.954	109.749	2.29029e-11	199995800000	3.1961e-09	208693600000	4.54924	0.000529649	0.00307524	0.00121786	4.55406	-4.37944	-13.4377	-11.6788	-11.5199	-12.6051	-4.37838	0.00275482
tBu2	373	-729.538	-729.51	-729.516	-729.496	-729.498	-729.497	73.8659	58.9552	112.266	106.95	109.783	4.52375e-11	201833500000	5.54195e-09	211328400000	9.0598	0.0014734	0.00818116	0.00328182	9.07274	-3.71773	-12.4418	-10.7275	-10.5619	-11.6409	-3.7163	0.00268097
tBu	298.15	-729.523	-729.494	-729.5	-729.48	-729.482	-729.481	74.501	60.8944	112.218	106.7	110.296	8.85651e-14	190275600000	2.14377e-11	191702700000	0.016783	1.35628e-07	1.25647e-06	2.94582e-07	0.0167846	-9.78499	-21.5109	-19.2848	-19.1823	-20.7353	-9.78489	0.00335402	NA-Rot	74.5508	-28.8373	65.9529	99.99
tBu	303	-729.524	-729.495	-729.501	-729.481	-729.483	-729.482	74.4642	60.9172	112.219	106.698	110.31	1.45393e-13	190822900000	3.1478e-11	193004300000	0.0276182	2.84444e-07	2.54519e-06	6.06724e-07	0.0276216	-9.30301	-20.7865	-18.595	-18.4891	-20.0289	-9.30289	0.00330033	Inv	112.145	-0.242334	112.072	0.000808046
tBu	313	-729.526	-729.497	-729.503	-729.483	-729.485	-729.484	74.3886	60.9664	112.22	106.695	110.341	3.84862e-13	192090900000	6.68834e-11	195687700000	0.0735132	1.21902e-06	1.01884e-05	2.50927e-06	0.0735271	-8.35649	-19.3637	-17.2405	-17.1274	-18.6417	-8.3563	0.00319489	Inv2	106.763	0.21775	106.828	0.00748585
tBu	323	-729.528	-729.499	-729.505	-729.485	-729.487	-729.486	74.3135	61.0185	112.221	106.692	110.373	9.58968e-13	193514600000	1.35492e-10	198366800000	0.184302	4.77793e-06	3.74576e-05	9.51171e-06	0.184354	-7.46883	-18.0292	-15.97	-15.8499	-17.3406	-7.46855	0.00309598	ΣInv	107.401	3.19769	108.354	0.00829389
tBu	333	-729.53	-729.502	-729.507	-729.487	-729.489	-729.488	74.2388	61.0732	112.224	106.689	110.404	2.2616e-12	195062800000	2.62824e-10	201037400000	0.437501	1.72649e-05	0.000127447	3.33062e-05	0.437679	-6.63482	-16.775	-14.776	-14.6489	-16.1179	-6.63441	0.003003	Rot	109.335	-3.21568	108.377	0.00175507
tBu	343	-729.532	-729.504	-729.509	-729.489	-729.491	-729.49	74.1648	61.1306	112.226	106.687	110.437	5.07249e-12	196710900000	4.90047e-10	203696400000	0.987938	5.79234e-05	0.000404021	0.000108482	0.988508	-5.84987	-15.5941	-13.6518	-13.5178	-14.9667	-5.84929	0.00291545	Σ	74.5664	-28.7855	65.984
tBu	353	-729.534	-729.506	-729.511	-729.491	-729.493	-729.492	74.0911	61.1906	112.229	106.686	110.47	1.08663e-11	198439100000	8.81237e-10	206341300000	2.13102	0.000181564	0.0012005	0.000330679	2.13273	-5.10987	-14.4804	-12.5915	-12.4506	-13.8808	-5.10906	0.00283286
tBu	363	-729.536	-729.508	-729.513	-729.493	-729.496	-729.494	74.018	61.253	112.233	106.685	110.503	2.23173e-11	200231700000	1.53302e-09	208970200000	4.40716	0.000534714	0.00336129	0.000948542	4.41201	-4.41117	-13.4282	-11.5898	-11.4422	-12.855	-4.41007	0.00275482
tBu	373	-729.538	-729.51	-729.515	-729.496	-729.498	-729.496	73.9453	61.318	112.238	106.685	110.537	4.40944e-11	202075900000	2.58678e-09	211581800000	8.76767	0.00148696	0.00891076	0.00257288	8.78064	-3.75051	-12.4326	-10.6421	-10.4877	-11.8843	-3.74903	0.00268097

## Sheet: MRSF wB97X-D4 on wB97X-3c
kB/h	2.08366e+10
MRSF-DFT wB97X-D4/def2-TZVP/gas phase//DFT wB97X-3c/SMD(toluene)		ABSOLUTE FREE ENERGIES						FREE ENERGIES RELATIVE TO Z ISOMER					k(NA-Rot)					kInv, kInv2, kRot			Total k	Eyring analysis							Activation parameters
Substituent	T	Abs ΔG Z	Abs ΔG MEP1	Abs ΔG MEP2	Abs ΔG TSInv	Abs ΔG TSInv2	Abs ΔG TSRot	Rel ΔG MEP1	Rel ΔG MEP2	Rel ΔG TSInv	Rel ΔG TSInv2	Rel ΔG TSRot	exp(-G MEP1/RT)	(kB*T/h)*Γ(MEP1)	exp(-G MEP2/RT)	(kB*T/h)*Γ(MEP2)	kNA-Rot	kInv	kInv2	kRot	Σk	ln(kNA-Rot/T)	ln(kInv/T)	ln(kInv2/T)	ln(ΣkInv/T)	ln(kRot/T)	Σ ln(k/T)	1/T		ΔH kJ/mol	ΔS J/(mol*K)	ΔG kJ/mol	Rate share
H	298.15	-572.625	-572.592	-572.596	-572.582	-572.582	-572.571	86.8092	74.6095	113.125	113.125	140.617	6.17784e-16	195222100000	8.47735e-14	193493900000	0.000119725	9.40833e-08	9.40833e-08	1.43525e-12	0.000119913	-14.7279	-21.8767	-21.8767	-21.1835	-32.9673	-14.7263	0.00335402	NA-Rot	86.6497	-29.3569	77.8969	99.8431
H	303	-572.626	-572.593	-572.597	-572.582	-572.582	-572.572	86.7753	74.5668	113.119	113.119	140.63	1.0968e-15	195717900000	1.3959e-13	194826200000	0.000212982	1.99004e-07	1.99004e-07	3.59793e-12	0.00021338	-14.168	-21.1437	-21.1437	-20.4505	-32.0644	-14.1662	0.00330033	Inv	113.463	1.1394	113.803	0.0784596
H	313	-572.627	-572.594	-572.599	-572.584	-572.584	-572.574	86.7059	74.4789	113.106	113.106	140.657	3.38589e-15	196897200000	3.71726e-13	197569900000	0.000660675	8.67245e-07	8.67245e-07	2.18885e-11	0.000662409	-13.0685	-19.7041	-19.7041	-19.011	-30.2913	-13.0658	0.00319489	Inv2	113.463	1.1394	113.803	0.0784596
H	323	-572.629	-572.596	-572.6	-572.586	-572.586	-572.575	86.6369	74.3913	113.094	113.094	140.684	9.74587e-15	198251800000	9.31586e-13	200305700000	0.00191233	3.45292e-06	3.45292e-06	1.19169e-10	0.00191924	-12.0371	-18.3539	-18.3539	-17.6608	-28.6281	-12.0335	0.00309598	ΣInv	113.463	6.90222	115.521	0.156919
H	333	-572.63	-572.598	-572.602	-572.587	-572.587	-572.577	86.5685	74.3038	113.082	113.082	140.712	2.63214e-14	199746900000	2.20918e-12	203030000000	0.00519671	1.26623e-05	1.26623e-05	5.86446e-10	0.00522203	-11.0679	-17.085	-17.085	-16.3919	-27.0651	-11.063	0.003003	Rot	139.768	-2.84086	138.921	1.19691e-06
H	343	-572.632	-572.599	-572.604	-572.589	-572.589	-572.579	86.5006	74.2165	113.071	113.071	140.741	6.70747e-14	201354800000	4.98122e-12	205739900000	0.0133301	4.30753e-05	4.30753e-05	2.6317e-09	0.0134163	-10.1555	-15.8903	-15.8903	-15.1971	-25.5934	-10.149	0.00291545	Σ	86.7907	-28.882	78.1795
H	353	-572.634	-572.601	-572.606	-572.591	-572.591	-572.58	86.4332	74.1295	113.06	113.06	140.77	1.62074e-13	203053600000	1.07252e-11	208433300000	0.0324323	0.000136802	0.000136802	1.08541e-08	0.0327059	-9.29507	-14.7634	-14.7634	-14.0703	-24.2052	-9.28667	0.00283286
H	363	-572.636	-572.603	-572.607	-572.593	-572.593	-572.582	86.3663	74.0427	113.05	113.05	140.8	3.7298e-13	204825700000	2.21354e-11	211108700000	0.0751671	0.000407907	0.000407907	4.14294e-08	0.0759829	-8.48244	-13.6989	-13.6989	-13.0057	-22.8937	-8.47165	0.00275482
H	373	-572.637	-572.605	-572.609	-572.594	-572.594	-572.584	86.3	73.9561	113.041	113.041	140.83	8.20691e-13	206656900000	4.39404e-11	213764900000	0.166593	0.00114768	0.00114768	1.47262e-07	0.168889	-7.71378	-12.6916	-12.6916	-11.9984	-21.6526	-7.70009	0.00268097
Br	298.15	-3146.23	-3146.19	-3146.2	-3146.18	-3146.18	-3146.17	86.2206	74.5413	113.015	117.011	139.216	7.83363e-16	190118600000	8.71377e-14	189064400000	0.000147598	9.83694e-08	1.96188e-08	2.52529e-12	0.000147716	-14.5186	-21.8321	-23.4444	-21.6503	-32.4023	-14.5178	0.00335402	NA-Rot	86.0354	-29.6761	77.1875	99.9201
Br	303	-3146.23	-3146.2	-3146.2	-3146.19	-3146.18	-3146.18	86.1871	74.4991	113.017	117.007	139.233	1.38526e-15	190632300000	1.43388e-13	190379800000	0.000261545	2.07217e-07	4.2517e-08	6.26276e-12	0.000261794	-13.9626	-21.1032	-22.6871	-20.9166	-31.5101	-13.9617	0.00330033	Inv	112.825	-0.630097	112.637	0.0665938
Br	313	-3146.23	-3146.2	-3146.2	-3146.19	-3146.19	-3146.18	86.1185	74.4123	113.022	116.998	139.269	4.24318e-15	191837700000	3.81371e-13	193086900000	0.000805101	8.95756e-07	1.94337e-07	3.73043e-11	0.000806192	-12.8707	-19.6718	-21.1999	-19.4755	-29.7581	-12.8694	0.00319489	Inv2	117.226	0.726744	117.443	0.0132815
Br	323	-3146.23	-3146.2	-3146.2	-3146.19	-3146.19	-3146.18	86.0505	74.3255	113.027	116.99	139.306	1.21244e-14	193206600000	9.54665e-13	195783500000	0.00231352	3.5395e-06	8.09164e-07	1.99111e-10	0.00231787	-11.8466	-18.3292	-19.8049	-18.1233	-28.1148	-11.8448	0.00309598	ΣInv	113.672	3.71187	114.779	0.0798753
Br	333	-3146.23	-3146.2	-3146.21	-3146.19	-3146.19	-3146.18	85.983	74.239	113.033	116.983	139.343	3.25205e-14	194706200000	2.26149e-12	198466600000	0.00624385	1.28875e-05	3.09483e-06	9.6176e-10	0.00625983	-10.8843	-17.0674	-18.4939	-16.8522	-26.5704	-10.8817	0.003003	Rot	138.101	-3.7332	136.988	1.70956e-06
Br	343	-3146.24	-3146.2	-3146.21	-3146.19	-3146.19	-3146.18	85.9159	74.1525	113.04	116.975	139.38	8.23373e-14	196310900000	5.09425e-12	201133800000	0.0159127	4.35486e-05	1.09539e-05	4.24088e-09	0.0159672	-9.97837	-15.8794	-17.2595	-15.655	-25.1162	-9.97495	0.00291545	Σ	86.1127	-29.4165	77.3421
Br	353	-3146.24	-3146.2	-3146.21	-3146.19	-3146.19	-3146.18	85.8495	74.0663	113.047	116.969	139.419	1.97741e-13	198000000000	1.09585e-11	203783300000	0.0384781	0.000137429	3.61137e-05	1.72034e-08	0.0386517	-9.12413	-14.7589	-16.0953	-14.5256	-23.7446	-9.11963	0.00283286
Br	363	-3146.24	-3146.21	-3146.21	-3146.2	-3146.19	-3146.19	85.7835	73.9803	113.054	116.963	139.457	4.5244e-13	199757200000	2.25981e-11	206413700000	0.0886603	0.000407325	0.000111556	6.46444e-08	0.0891792	-8.31735	-13.7003	-14.9954	-13.4582	-22.4488	-8.31151	0.00275482
Br	373	-3146.24	-3146.21	-3146.21	-3146.2	-3146.2	-3146.19	85.718	73.8944	113.063	116.958	139.496	9.90113e-13	201569000000	4.48242e-11	209024100000	0.195414	0.00113954	0.000324551	2.264e-07	0.196878	-7.55422	-12.6987	-13.9546	-12.4481	-21.2225	-7.54675	0.00268097
CF32	298.15	-909.756	-909.724	-909.729	-909.718	-909.712	-909.704	84.7997	72.0461	100.711	115.015	137.782	1.38967e-15	202383800000	2.38438e-13	200162600000	0.000279599	1.4075e-05	4.38986e-08	4.50359e-12	0.000293718	-13.8798	-16.8687	-22.639	-16.8656	-31.8237	-13.8305	0.00335402	NA-Rot	84.5579	-29.3232	75.8152	95.193
CF32	303	-909.757	-909.725	-909.73	-909.719	-909.713	-909.705	84.7665	72.0027	100.645	114.941	137.728	2.43467e-15	202802700000	3.86276e-13	201549800000	0.000490645	2.81373e-05	9.65346e-08	1.13847e-11	0.000518879	-13.3335	-16.1921	-21.8671	-16.1887	-30.9125	-13.2776	0.00330033	Inv	104.98	14.2983	109.243	4.79202
CF32	313	-909.759	-909.727	-909.731	-909.721	-909.715	-909.706	84.6986	71.9134	100.507	114.788	137.614	7.32261e-15	203849400000	9.96297e-13	204405300000	0.00148185	0.000109835	4.54427e-07	7.04633e-11	0.00159214	-12.2607	-14.8627	-20.3504	-14.8586	-29.1221	-12.1889	0.00319489	Inv2	119.752	15.8676	124.483	0.0149459
CF32	323	-909.761	-909.728	-909.733	-909.722	-909.717	-909.708	84.6312	71.8242	100.367	114.632	137.498	2.05682e-14	205100900000	2.42314e-12	207250700000	0.00418342	0.000394784	1.94709e-06	3.90268e-10	0.00458015	-11.2543	-13.6148	-18.9268	-13.6099	-27.4418	-11.1637	0.00309598	ΣInv	105.067	14.6094	109.422	4.80696
CF32	333	-909.763	-909.73	-909.735	-909.724	-909.719	-909.71	84.5643	71.7352	100.225	114.474	137.381	5.42877e-14	206516500000	5.58669e-12	210082800000	0.0111052	0.00131623	7.65758e-06	1.95362e-09	0.0124291	-10.3085	-12.4411	-17.588	-12.4353	-25.8617	-10.1959	0.003003	Rot	141.327	11.87	144.866	1.53331e-06
CF32	343	-909.764	-909.732	-909.737	-909.726	-909.721	-909.712	84.4979	71.6464	100.081	114.315	137.261	1.35378e-13	208064300000	1.22673e-11	212898800000	0.0278668	0.00409716	2.78487e-05	8.91693e-09	0.0319919	-9.41805	-11.3352	-16.3265	-11.3284	-24.373	-9.28	0.00291545	Σ	86.791	-21.5559	80.3641
CF32	353	-909.766	-909.734	-909.739	-909.728	-909.723	-909.714	84.4321	71.5578	99.9351	114.153	137.139	3.20505e-13	209719000000	2.57609e-11	215696700000	0.0664126	0.0119764	9.42749e-05	3.74003e-08	0.0784832	-8.57834	-10.2913	-15.1358	-10.2834	-22.9681	-8.41134	0.00283286
CF32	363	-909.768	-909.736	-909.741	-909.73	-909.725	-909.716	84.3668	71.4694	99.7875	113.989	137.016	7.2348e-13	211460200000	5.19264e-11	218475000000	0.150952	0.0330439	0.000298822	1.45159e-07	0.184294	-7.7852	-9.30432	-14.0101	-9.29532	-21.6398	-7.58562	0.00275482
CF32	373	-909.77	-909.738	-909.743	-909.732	-909.727	-909.718	84.302	71.3813	99.6382	113.824	136.89	1.5631e-12	213271600000	1.008e-10	221232600000	0.328454	0.0864525	0.000891513	5.24572e-07	0.415798	-7.03494	-8.36974	-12.9442	-8.35948	-20.3823	-6.79913	0.00268097
CF3	298.15	-909.756	-909.724	-909.729	-909.718	-909.712	-909.703	83.2456	72.3154	100.623	115.042	139.701	2.6013e-15	200714400000	2.13887e-13	200810200000	0.000515848	1.45843e-05	4.34154e-08	2.07637e-12	0.000530475	-13.2673	-16.8332	-22.65	-16.8302	-32.598	-13.2393	0.00335402	NA-Rot	87.3788	-14.7858	82.9704	97.2425
CF3	303	-909.757	-909.725	-909.729	-909.719	-909.713	-909.704	83.1423	72.2721	100.558	114.968	139.717	4.63937e-15	201130400000	3.47102e-13	202192800000	0.000920875	2.91304e-05	9.54899e-08	5.16844e-12	0.000950101	-12.7039	-16.1575	-21.878	-16.1542	-31.7022	-12.6727	0.00330033	Inv	104.847	14.1454	109.064	2.74929
CF3	313	-909.759	-909.727	-909.731	-909.721	-909.715	-909.706	82.9275	72.1828	100.421	114.815	139.75	1.44622e-14	202169500000	8.98296e-13	205040400000	0.00287812	0.00011352	4.49674e-07	3.10089e-11	0.00299209	-11.5968	-14.8297	-20.3609	-14.8258	-29.943	-11.558	0.00319489	Inv2	119.78	15.8689	124.511	0.00818425
CF3	323	-909.761	-909.729	-909.733	-909.722	-909.717	-909.707	82.7107	72.0937	100.283	114.659	139.784	4.20511e-14	203411600000	2.19174e-12	207879600000	0.00839605	0.000407382	1.92735e-06	1.66634e-10	0.00880536	-10.5576	-13.5834	-18.937	-13.5787	-28.2929	-10.51	0.00309598	ΣInv	104.931	14.4475	109.238	2.75747
CF3	333	-909.763	-909.731	-909.735	-909.724	-909.719	-909.709	82.4918	72.0048	100.142	114.502	139.818	1.14763e-13	204816400000	5.06834e-12	210706900000	0.0229991	0.00135621	7.58236e-06	8.10022e-10	0.0243629	-9.58044	-12.4112	-17.5978	-12.4056	-26.7421	-9.52284	0.003003	Rot	138.67	-3.45382	137.64	3.91416e-07
CF3	343	-909.764	-909.733	-909.737	-909.726	-909.721	-909.711	82.2709	71.916	99.9997	114.342	139.853	2.95601e-13	206352200000	1.11607e-11	213519200000	0.0594755	0.00421567	2.75833e-05	3.59322e-09	0.0637188	-8.65992	-11.3067	-16.336	-11.3002	-25.2819	-8.59101	0.00291545	Σ	88.3778	-11.2563	85.0217
CF3	353	-909.766	-909.735	-909.739	-909.728	-909.723	-909.713	82.0481	71.8274	99.8553	114.18	139.888	7.22126e-13	207993800000	2.34996e-11	216314500000	0.145887	0.0123064	9.34019e-05	1.46586e-08	0.158287	-7.79139	-10.2641	-15.1451	-10.2565	-23.9047	-7.70981	0.00283286
CF3	363	-909.768	-909.737	-909.741	-909.73	-909.725	-909.715	81.8235	71.7391	99.7092	114.017	139.924	1.68038e-12	209721300000	4.74883e-11	219091100000	0.340867	0.0339115	0.000296128	5.5376e-08	0.375074	-6.97067	-9.2784	-14.0191	-9.26971	-22.6035	-6.87503	0.00275482
CF3	373	-909.77	-909.739	-909.743	-909.732	-909.727	-909.717	81.5971	71.6509	99.5615	113.851	139.961	3.7393e-12	211518200000	9.2406e-11	221847700000	0.761549	0.0886156	0.000883683	1.94919e-07	0.851048	-6.19398	-8.34503	-12.953	-8.3351	-21.3723	-6.08287	0.00268097
CN	298.15	-664.881	-664.849	-664.854	-664.843	-664.836	-664.829	82.9968	70.5341	98.2208	117.077	135.798	2.87597e-15	197492600000	4.38809e-13	195919300000	0.000564254	3.84384e-05	1.91031e-08	1.0026e-11	0.000602712	-13.1776	-15.864	-23.471	-15.8636	-31.0234	-13.1117	0.00335402	NA-Rot	82.7599	-29.5155	73.9598	93.6192
CN	303	-664.882	-664.85	-664.855	-664.844	-664.837	-664.83	82.9638	70.492	98.2306	117.072	135.815	4.97994e-15	197939000000	7.03617e-13	197289400000	0.000978775	7.33712e-05	4.14261e-08	2.43281e-11	0.00105219	-12.6429	-15.2337	-22.7131	-15.2331	-30.1531	-12.5706	0.00330033	Inv	97.5406	-2.27343	96.8628	6.37758
CN	313	-664.883	-664.852	-664.857	-664.846	-664.839	-664.832	82.8962	70.4053	98.2515	117.063	135.849	1.46373e-14	199029900000	1.77858e-12	200107600000	0.00288961	0.000261333	1.89585e-07	1.38833e-10	0.00315113	-11.5928	-13.9959	-21.2246	-13.9952	-28.444	-11.5062	0.00319489	Inv2	117.329	0.849863	117.582	0.00316952
CN	323	-664.885	-664.854	-664.858	-664.848	-664.841	-664.833	82.8291	70.3187	98.273	117.053	135.884	4.02368e-14	200311600000	4.24474e-12	202913700000	0.00798517	0.000861032	7.90313e-07	7.11843e-10	0.00884699	-10.6078	-12.835	-19.8285	-12.8341	-26.8408	-10.5053	0.00309598	ΣInv	97.5641	-2.1922	96.9105	6.38075
CN	333	-664.887	-664.855	-664.86	-664.85	-664.842	-664.835	82.7626	70.2322	98.2953	117.045	135.92	1.04071e-13	201746000000	9.61444e-12	205704800000	0.0207754	0.0026426	3.02619e-06	3.31102e-09	0.0234211	-9.68213	-11.7441	-18.5163	-11.743	-25.3342	-9.56226	0.003003	Rot	134.726	-3.59099	133.655	1.66347e-06
CN	343	-664.889	-664.857	-664.862	-664.851	-664.844	-664.837	82.6964	70.1459	98.3184	117.036	135.956	2.54626e-13	203303400000	2.0762e-11	208478300000	0.0511546	0.00760172	1.07227e-05	1.40901e-08	0.058767	-8.81063	-10.7171	-17.2809	-10.7157	-23.9155	-8.67191	0.00291545	Σ	84.4325	-23.4296	77.447
CN	353	-664.891	-664.859	-664.864	-664.853	-664.846	-664.839	82.6308	70.0597	98.3422	117.028	135.993	5.92087e-13	204960100000	4.29187e-11	211232800000	0.119751	0.0206079	3.53889e-05	5.52736e-08	0.140395	-7.98881	-9.74855	-16.1156	-9.74683	-22.5774	-7.82977	0.00283286
CN	363	-664.893	-664.861	-664.866	-664.855	-664.848	-664.841	82.5657	69.9737	98.3669	117.021	136.03	1.31403e-12	206697100000	8.52365e-11	213966700000	0.26762	0.0529078	0.000109427	2.01229e-07	0.320637	-7.21259	-8.83361	-15.0147	-8.83154	-21.3132	-7.03185	0.00275482
CN	373	-664.895	-664.863	-664.868	-664.857	-664.85	-664.843	82.5011	69.8879	98.3923	117.014	136.068	2.79378e-12	208498900000	1.63154e-10	216679300000	0.573058	0.129197	0.00031867	6.83948e-07	0.702574	-6.47835	-7.968	-13.9729	-7.96553	-20.117	-6.27458	0.00268097
Cl	298.15	-1032.25	-1032.22	-1032.22	-1032.21	-1032.21	-1032.2	85.8207	73.9033	114.099	113.891	138.616	9.20521e-16	191982700000	1.12716e-13	191558500000	0.000175289	6.35018e-08	6.90615e-08	3.21697e-12	0.000175422	-14.3467	-22.2698	-22.1859	-21.5338	-32.1602	-14.3459	0.00335402	NA-Rot	85.5894	-29.7424	76.7217	99.9244
Cl	303	-1032.25	-1032.22	-1032.22	-1032.21	-1032.21	-1032.2	85.7881	73.8616	114.1	113.884	138.632	1.62301e-15	192505500000	1.84685e-13	192883800000	0.000309722	1.34816e-07	1.46858e-07	7.95019e-12	0.000310003	-13.7936	-21.5331	-21.4475	-20.7962	-31.2716	-13.7927	0.00330033	Inv	114.04	-0.193192	113.983	0.0361995
Cl	313	-1032.25	-1032.22	-1032.23	-1032.21	-1032.21	-1032.2	85.7214	73.7756	114.1	113.869	138.666	4.94275e-15	193730400000	4.87074e-13	195612400000	0.000948033	5.9182e-07	6.46736e-07	4.70295e-11	0.000949271	-12.7073	-20.0863	-19.9975	-19.3478	-29.5264	-12.706	0.00319489	Inv2	114.29	1.34282	114.691	0.0393688
Cl	323	-1032.26	-1032.22	-1032.23	-1032.21	-1032.21	-1032.2	85.6552	73.6898	114.101	113.855	138.701	1.40469e-14	195119300000	1.20965e-12	198331900000	0.00270986	2.37253e-06	2.60042e-06	2.49406e-10	0.00271483	-11.6885	-18.7292	-18.6375	-17.9892	-27.8896	-11.6867	0.00309598	ΣInv	114.171	6.36457	116.069	0.0755683
Cl	333	-1032.26	-1032.22	-1032.23	-1032.21	-1032.21	-1032.2	85.5896	73.6042	114.103	113.841	138.736	3.74849e-14	196639500000	2.84426e-12	201038800000	0.0072772	8.75677e-06	9.62466e-06	1.19741e-09	0.00729559	-10.7312	-17.4538	-17.3593	-16.7123	-26.3512	-10.7286	0.003003	Rot	137.558	-3.54163	136.502	1.83385e-06
Cl	343	-1032.26	-1032.23	-1032.23	-1032.22	-1032.22	-1032.21	85.5246	73.5188	114.105	113.828	138.772	9.44481e-14	198265100000	6.36213e-12	203730700000	0.0184591	2.99712e-05	3.30282e-05	5.24982e-09	0.0185221	-9.82993	-16.253	-16.1559	-15.5101	-24.9028	-9.82652	0.00291545	Σ	85.6688	-29.4765	76.8803
Cl	353	-1032.26	-1032.23	-1032.23	-1032.22	-1032.22	-1032.21	85.4601	73.4335	114.108	113.815	138.808	2.25793e-13	199975500000	1.35957e-11	206405500000	0.044438	9.57342e-05	0.000105761	2.11818e-08	0.0446395	-8.98013	-15.1204	-15.0208	-14.3762	-23.5366	-8.9756	0.00283286
Cl	363	-1032.26	-1032.23	-1032.23	-1032.22	-1032.22	-1032.21	85.3962	73.3484	114.111	113.803	138.845	5.14394e-13	201754000000	2.7861e-11	209061800000	0.101964	0.000287005	0.000317808	7.91902e-08	0.102569	-8.17753	-14.0504	-13.9485	-13.305	-22.2458	-8.17162	0.00275482
Cl	373	-1032.26	-1032.23	-1032.24	-1032.22	-1032.22	-1032.21	85.3327	73.2636	114.115	113.792	138.882	1.12108e-12	203587400000	5.49359e-11	211698500000	0.223844	0.000811672	0.000900784	2.76008e-07	0.225557	-7.41838	-13.038	-12.9338	-12.2914	-21.0244	-7.41076	0.00268097
F	298.15	-671.898	-671.864	-671.869	-671.851	-671.855	-671.844	87.4758	75.057	121.235	112.69	139.926	4.72127e-16	187709400000	7.07701e-14	190091300000	8.80426e-05	3.56995e-09	1.12119e-07	1.89654e-12	8.81583e-05	-15.0353	-25.1483	-21.7013	-21.67	-32.6886	-15.034	0.00335402	NA-Rot	87.2276	-29.9731	78.2911	99.8688
F	303	-671.898	-671.865	-671.87	-671.852	-671.855	-671.845	87.444	75.0156	121.23	112.682	139.94	8.41116e-16	188237700000	1.16809e-13	191396200000	0.000157216	7.95371e-09	2.36641e-07	4.72987e-12	0.000157461	-14.4716	-24.3634	-20.9705	-20.9374	-31.7909	-14.4701	0.00330033	Inv	121.522	0.966385	121.81	0.00404948
F	313	-671.9	-671.867	-671.871	-671.854	-671.857	-671.847	87.3788	74.9304	121.219	112.666	139.971	2.61431e-15	189466800000	3.12521e-13	194084300000	0.000491312	3.83864e-08	1.02691e-06	2.84848e-11	0.000492378	-13.3646	-22.8218	-19.5352	-19.4985	-30.0279	-13.3625	0.00319489	Inv2	113.129	1.47716	113.569	0.127179
F	323	-671.902	-671.868	-671.873	-671.856	-671.859	-671.848	87.3143	74.8453	121.208	112.651	140.002	7.57308e-15	190852400000	7.86661e-13	196765300000	0.00143197	1.68201e-07	4.07237e-06	1.53614e-10	0.00143621	-12.3264	-21.3758	-18.1889	-18.1485	-28.3742	-12.3234	0.00309598	ΣInv	113.491	2.94232	114.368	0.131228
F	333	-671.903	-671.87	-671.875	-671.857	-671.861	-671.85	87.2503	74.7605	121.199	112.635	140.034	2.05759e-14	192363000000	1.8732e-12	199435500000	0.00391655	6.74974e-07	1.48783e-05	7.49234e-10	0.00393211	-11.3507	-20.0167	-16.9237	-16.8794	-26.8201	-11.3467	0.003003	Rot	138.969	-3.20457	138.013	2.15128e-06
F	343	-671.905	-671.872	-671.877	-671.859	-671.862	-671.852	87.1868	74.6759	121.189	112.621	140.066	5.27297e-14	193974000000	4.24009e-12	202092200000	0.0101075	2.4996e-06	5.04361e-05	3.33405e-09	0.0101605	-10.4322	-18.7371	-15.7325	-15.6842	-25.3568	-10.427	0.00291545	Σ	87.3401	-29.5939	78.5166
F	353	-671.907	-671.874	-671.879	-671.861	-671.864	-671.854	87.1239	74.5916	121.18	112.607	140.099	1.2809e-13	195665600000	9.16281e-12	204733200000	0.0247323	8.60071e-06	0.000159648	1.36419e-08	0.0249006	-9.56611	-17.5301	-14.609	-14.5565	-23.9766	-9.55933	0.00283286
F	363	-671.909	-671.876	-671.88	-671.863	-671.866	-671.855	87.0614	74.5074	121.171	112.594	140.133	2.96256e-13	197422000000	1.89766e-11	207357000000	0.0576308	2.76627e-05	0.000474537	5.16809e-08	0.0581331	-8.7481	-16.3898	-13.5476	-13.4909	-22.6726	-8.73942	0.00275482
F	373	-671.911	-671.877	-671.882	-671.864	-671.868	-671.857	86.9995	74.4235	121.163	112.581	140.166	6.54964e-13	199230400000	3.77934e-11	209962200000	0.128378	8.36182e-05	0.0013312	1.82398e-07	0.129793	-7.97436	-15.3108	-12.5433	-12.4823	-21.4387	-7.9634	0.00268097
NMe2	298.15	-706.542	-706.509	-706.514	-706.49	-706.501	-706.493	86.2426	74.3355	137.254	107.526	130.171	7.7644e-16	168421500000	9.46785e-14	182717100000	0.000129788	5.57244e-12	9.00388e-07	9.70729e-11	0.000130689	-14.6472	-31.6108	-19.618	-19.618	-28.7532	-14.6403	0.00335402	NA-Rot	82.2648	-43.3645	69.3357	99.311
NMe2	303	-706.543	-706.51	-706.515	-706.491	-706.502	-706.493	86.2716	74.2852	137.249	107.513	130.18	1.33957e-15	169180600000	1.56095e-13	184072500000	0.000224855	1.37666e-11	1.84209e-06	2.27783e-10	0.000226698	-14.1138	-30.7225	-18.9183	-18.9183	-27.9164	-14.1056	0.00330033	Inv	137.486	0.78466	137.72	4.26391e-06
NMe2	313	-706.545	-706.512	-706.517	-706.493	-706.504	-706.495	86.3338	74.1816	137.239	107.485	130.2	3.90626e-15	170814100000	4.16717e-13	186848900000	0.000661575	8.13788e-11	7.51956e-06	1.21704e-09	0.000669096	-13.0671	-28.9781	-17.5442	-17.5442	-26.273	-13.0558	0.00319489	Inv2	108.323	2.67625	109.121	0.688957
NMe2	323	-706.547	-706.514	-706.519	-706.495	-706.506	-706.497	86.3991	74.0781	137.23	107.458	130.221	1.06482e-14	172522800000	1.0468e-12	189599700000	0.00182021	4.31253e-10	2.81603e-05	5.86636e-09	0.00184838	-12.0865	-27.342	-16.2553	-16.2552	-24.7317	-12.0711	0.00309598	ΣInv	108.324	2.67854	109.122	0.688961
NMe2	333	-706.549	-706.516	-706.521	-706.497	-706.508	-706.499	86.4675	73.9747	137.222	107.431	130.242	2.72994e-14	174290500000	2.48796e-12	192323900000	0.00471118	2.06891e-09	9.74967e-05	2.57467e-08	0.00480871	-11.166	-25.8044	-15.0438	-15.0438	-23.2831	-11.1455	0.003003	Rot	129.532	-2.1368	128.895	7.4278e-05
NMe2	343	-706.551	-706.518	-706.523	-706.499	-706.51	-706.501	86.5388	73.8715	137.214	107.404	130.263	6.61822e-14	176104000000	5.62185e-12	195021200000	0.0115324	9.06368e-09	0.000314212	1.03734e-07	0.0118467	-10.3003	-24.3567	-13.9032	-13.9031	-21.9192	-10.2734	0.00291545	Σ	82.8345	-41.4403	70.4791
NMe2	353	-706.553	-706.52	-706.525	-706.501	-706.512	-706.503	86.613	73.7685	137.208	107.378	130.285	1.52446e-13	177953000000	1.2129e-11	197691400000	0.0268247	3.65394e-08	0.000948323	3.86468e-07	0.0277734	-9.4849	-22.9913	-12.8273	-12.8272	-20.6327	-9.45014	0.00283286
NMe2	363	-706.555	-706.522	-706.527	-706.503	-706.514	-706.505	86.69	73.6656	137.202	107.352	130.308	3.35052e-13	179828900000	2.50812e-11	200334500000	0.0595381	1.36482e-07	0.00269482	1.33996e-06	0.0622344	-8.71554	-21.7015	-11.8108	-11.8108	-19.4173	-8.67125	0.00275482
NMe2	373	-706.557	-706.524	-706.529	-706.505	-706.516	-706.508	86.7698	73.5629	137.197	107.327	130.331	7.05326e-13	181724900000	4.98803e-11	202950500000	0.126573	4.75237e-07	0.00724498	4.34884e-06	0.133822	-7.98852	-20.481	-10.849	-10.849	-18.2672	-7.93282	0.00268097
NO2	298.15	-777.17	-777.138	-777.143	-777.134	-777.124	-777.118	82.4879	69.7896	93.8368	118.944	136.163	3.53138e-15	204644100000	5.92531e-13	200879800000	0.000718315	0.00022535	8.99406e-09	8.65312e-12	0.000943674	-12.9362	-14.0955	-24.2243	-14.0954	-31.1707	-12.6633	0.00335402	NA-Rot	82.2486	-29.2239	73.5355	76.119
NO2	303	-777.17	-777.139	-777.144	-777.135	-777.125	-777.119	82.4544	69.7446	93.8448	118.937	136.179	6.09611e-15	205044100000	9.46644e-13	202299100000	0.00124187	0.000418442	1.97613e-08	2.10546e-11	0.00166033	-12.4049	-13.4927	-23.4533	-13.4927	-30.2976	-12.1145	0.00330033	Inv	93.2657	-1.90728	92.6971	23.8801
NO2	313	-777.172	-777.141	-777.146	-777.136	-777.127	-777.12	82.3857	69.6519	93.862	118.922	136.211	1.78099e-14	206059000000	2.37578e-12	205216200000	0.00364248	0.00141176	9.27936e-08	1.20799e-10	0.00505434	-11.3613	-12.3091	-21.9391	-12.3091	-28.5831	-11.0337	0.00319489	Inv2	119.357	1.3882	119.771	0.00095309
NO2	323	-777.174	-777.143	-777.148	-777.138	-777.129	-777.122	82.3176	69.5592	93.8798	118.907	136.245	4.86793e-14	207286800000	5.63212e-12	208118300000	0.0100045	0.00442084	3.96277e-07	6.22503e-10	0.0144257	-10.3824	-11.1991	-20.5188	-11.199	-26.9749	-10.0164	0.00309598	ΣInv	93.2691	-1.89587	92.7039	23.881
NO2	333	-777.176	-777.145	-777.149	-777.14	-777.131	-777.124	82.2502	69.4667	93.8985	118.893	136.278	1.2523e-13	208685200000	1.26766e-11	211002600000	0.0258808	0.0129346	1.55218e-06	2.9092e-09	0.038817	-9.4624	-10.156	-19.184	-10.1559	-25.4635	-9.05704	0.003003	Rot	135.149	-3.396	134.137	9.1696e-07
NO2	343	-777.178	-777.146	-777.151	-777.142	-777.133	-777.126	82.1833	69.3743	93.9179	118.879	136.313	3.04829e-13	210221000000	2.72129e-11	213866900000	0.0633836	0.0355697	5.61852e-06	1.24355e-08	0.098959	-8.59628	-9.17399	-17.9272	-9.17383	-24.0404	-8.15078	0.00291545	Σ	85.8786	-14.8717	81.4447
NO2	353	-777.18	-777.148	-777.153	-777.144	-777.134	-777.128	82.1169	69.282	93.9381	118.866	136.347	7.05391e-13	211868000000	5.59409e-11	216709900000	0.14763	0.0924185	1.89205e-05	4.89881e-08	0.240067	-7.77952	-8.2479	-16.7417	-8.24769	-22.6982	-7.2933	0.00283286
NO2	363	-777.182	-777.15	-777.155	-777.146	-777.136	-777.13	82.0512	69.1899	93.9591	118.853	136.382	1.55828e-12	213605100000	1.10514e-10	219530300000	0.328351	0.227935	5.96278e-05	1.79054e-07	0.556346	-7.00808	-7.3731	-15.6218	-7.37283	-21.43	-6.48077	0.00275482
NO2	373	-777.184	-777.152	-777.157	-777.148	-777.138	-777.132	81.986	69.0979	93.9809	118.841	136.418	3.29859e-12	215415400000	2.10492e-10	222327500000	0.69994	0.535858	0.0001768	6.10869e-07	1.23598	-6.27834	-6.54546	-14.5621	-6.54514	-20.23	-5.70972	0.00268097
OMe2	298.15	-687.139	-687.105	-687.109	-687.089	-687.096	-687.086	87.5261	76.7961	129.677	111.552	137.611	4.62632e-16	179267800000	3.50881e-14	186014600000	8.18944e-05	1.18465e-10	1.7749e-07	4.82513e-12	8.2072e-05	-15.1077	-28.554	-21.242	-21.2413	-31.7548	-15.1055	0.00335402	NA-Rot	87.5005	-29.656	78.6585	99.7836
OMe2	303	-687.14	-687.106	-687.11	-687.09	-687.097	-687.087	87.4913	76.7538	129.666	111.546	137.623	8.25441e-16	179924800000	5.85898e-14	187324800000	0.000146534	2.79311e-10	3.71498e-07	1.18655e-11	0.000146906	-14.542	-27.7124	-20.5195	-20.5187	-30.8711	-14.5394	0.00330033	Inv	130.293	2.07053	130.91	0.000144343
OMe2	313	-687.141	-687.108	-687.112	-687.092	-687.099	-687.089	87.4201	76.6666	129.645	111.535	137.65	2.57322e-15	181381700000	1.60368e-13	190018600000	0.000459695	1.50656e-09	1.58586e-06	6.95093e-11	0.000461282	-13.4312	-26.0596	-19.1006	-19.0996	-29.1358	-13.4277	0.00319489	Inv2	111.837	0.96299	112.124	0.216261
OMe2	323	-687.143	-687.11	-687.114	-687.094	-687.101	-687.091	87.3493	76.5796	129.623	111.525	137.676	7.47503e-15	182952600000	4.12397e-13	192699100000	0.00134444	7.32739e-09	6.19298e-06	3.65262e-10	0.00135064	-12.3894	-24.5093	-17.7697	-17.7686	-27.5081	-12.3848	0.00309598	ΣInv	111.865	1.05924	112.181	0.216405
OMe2	333	-687.145	-687.112	-687.116	-687.096	-687.103	-687.093	87.279	76.4928	129.602	111.515	137.704	2.03634e-14	184614000000	1.00196e-12	195363700000	0.00368852	3.24345e-08	2.23012e-05	1.73861e-09	0.00371086	-11.4107	-23.0522	-16.519	-16.5176	-25.9783	-11.4046	0.003003	Rot	136.789	-2.75045	135.969	5.87914e-06
OMe2	343	-687.147	-687.114	-687.118	-687.098	-687.104	-687.094	87.2093	76.4061	129.582	111.505	137.731	5.23153e-14	186347300000	2.31139e-12	198010500000	0.00954549	1.31738e-07	7.45782e-05	7.56121e-09	0.0096202	-10.4894	-21.6802	-15.3414	-15.3396	-24.538	-10.4816	0.00291545	Σ	87.6567	-29.1254	78.9729
OMe2	353	-687.149	-687.116	-687.12	-687.1	-687.106	-687.096	87.14	76.3197	129.562	111.497	137.76	1.27386e-13	188137800000	5.08513e-12	200637900000	0.023416	4.94566e-07	0.000233062	3.02758e-08	0.0236496	-9.6208	-20.3861	-14.2307	-14.2286	-23.1794	-9.61088	0.00283286
OMe2	363	-687.151	-687.118	-687.122	-687.101	-687.108	-687.098	87.0713	76.2335	129.542	111.488	137.788	2.95286e-13	189973400000	1.0711e-11	203244900000	0.0546872	1.72725e-06	0.000684415	1.12373e-07	0.0553735	-8.80053	-19.1634	-13.1813	-13.1788	-21.8958	-8.78806	0.00275482
OMe2	373	-687.153	-687.12	-687.124	-687.103	-687.11	-687.1	87.003	76.1474	129.523	111.481	137.818	6.54221e-13	191844500000	2.16763e-11	205830800000	0.122075	5.64434e-06	0.00189811	3.88999e-07	0.123979	-8.0247	-18.0064	-12.1885	-12.1855	-20.6813	-8.00922	0.00268097
OMe	298.15	-687.139	-687.105	-687.11	-687.089	-687.096	-687.087	87.542	75.9302	129.538	111.292	136.369	4.59682e-16	173225200000	4.97572e-14	182621600000	7.89368e-05	1.25296e-10	1.97101e-07	7.96393e-12	7.9134e-05	-15.1445	-28.4979	-21.1371	-21.1365	-31.2537	-15.142	0.00335402	NA-Rot	87.3613	-30.4295	78.2887	99.7508
OMe	303	-687.14	-687.106	-687.111	-687.09	-687.097	-687.088	87.5102	75.8881	129.528	111.284	136.381	8.19296e-16	173844000000	8.26158e-14	183895700000	0.000141107	2.95075e-10	4.12263e-07	1.94301e-11	0.000141519	-14.5797	-27.6575	-20.4153	-20.4146	-30.3779	-14.5768	0.00330033	Inv	130.116	1.94242	130.695	0.000158334
OMe	313	-687.141	-687.108	-687.112	-687.092	-687.099	-687.089	87.445	75.8012	129.508	111.268	136.406	2.54865e-15	175221900000	2.23639e-13	186517200000	0.000441849	1.58801e-09	1.75757e-06	1.12077e-10	0.000443608	-13.4707	-26.007	-18.9978	-18.9969	-28.658	-13.4668	0.00319489	Inv2	111.735	1.4929	112.181	0.249073
OMe	323	-687.143	-687.11	-687.114	-687.094	-687.101	-687.091	87.3805	75.7146	129.488	111.252	136.432	7.38863e-15	176713600000	5.69128e-13	189128000000	0.00129002	7.70721e-09	6.85514e-06	5.8045e-10	0.00129689	-12.4307	-24.4588	-17.6682	-17.667	-27.0449	-12.4254	0.00309598	ΣInv	111.761	1.58393	112.234	0.249231
OMe	333	-687.145	-687.112	-687.116	-687.096	-687.103	-687.093	87.3165	75.6281	129.468	111.237	136.459	2.00897e-14	178295800000	1.36925e-12	191725200000	0.00353369	3.40482e-08	2.46576e-05	2.72542e-09	0.00355838	-11.4536	-23.0036	-16.4186	-16.4172	-25.5288	-11.4466	0.003003	Rot	135.568	-2.67994	134.769	1.00639e-05
OMe	343	-687.147	-687.114	-687.118	-687.098	-687.105	-687.095	87.253	75.5419	129.449	111.222	136.486	5.1519e-14	179950100000	3.12961e-12	194306500000	0.00913163	1.38036e-07	8.23711e-05	1.17014e-08	0.00921415	-10.5337	-21.6335	-15.242	-15.2403	-24.1013	-10.5247	0.00291545	Σ	87.5417	-29.817	78.6517
OMe	353	-687.149	-687.116	-687.12	-687.1	-687.106	-687.097	87.1901	75.4559	129.43	111.208	136.514	1.25231e-13	181661500000	6.82528e-12	196870200000	0.0223709	5.17297e-07	0.000257156	4.62882e-08	0.0226286	-9.66646	-20.3411	-14.1323	-14.1303	-22.7548	-9.65501	0.00283286
OMe	363	-687.151	-687.118	-687.122	-687.101	-687.108	-687.099	87.1277	75.3702	129.411	111.194	136.542	2.89819e-13	183418400000	1.4258e-11	199415200000	0.0521825	1.80366e-06	0.00075447	1.6985e-07	0.052939	-8.84741	-19.1201	-13.0839	-13.0815	-21.4828	-8.83302	0.00275482
OMe	373	-687.153	-687.12	-687.124	-687.103	-687.11	-687.101	87.0658	75.2847	129.393	111.181	136.57	6.41105e-13	185211100000	2.86293e-11	201940500000	0.11635	5.88482e-06	0.00209054	5.81612e-07	0.118447	-8.07273	-17.9647	-12.0919	-12.0891	-20.279	-8.05487	0.00268097
tBu2	298.15	-729.794	-729.761	-729.765	-729.748	-729.751	-729.741	86.131	76.3002	119.726	113.659	140.37	8.12199e-16	190096600000	4.28582e-14	191195000000	0.000151541	6.56107e-09	7.58474e-08	1.58537e-12	0.000151623	-14.4923	-24.5397	-22.0921	-22.0092	-32.8678	-14.4917	0.00335402	NA-Rot	86.1122	-29.1967	77.4072	99.9456
tBu2	303	-729.795	-729.762	-729.766	-729.749	-729.752	-729.742	86.0936	76.2603	119.726	113.656	140.385	1.43766e-15	190638400000	7.12671e-14	192520700000	0.000268706	1.44444e-08	1.60803e-07	3.9654e-12	0.000268882	-13.9356	-23.7667	-21.3568	-21.2708	-31.9671	-13.935	0.00330033	Inv	119.662	-0.211412	119.598	0.00432721
tBu2	313	-729.797	-729.764	-729.768	-729.751	-729.754	-729.743	86.0167	76.1782	119.727	113.649	140.415	4.41244e-15	191895700000	1.9348e-13	195249500000	0.000828166	6.80955e-08	7.03985e-07	2.40192e-11	0.000828938	-12.8425	-22.2486	-19.9127	-19.8204	-30.1984	-12.8416	0.00319489	Inv2	113.825	0.561087	113.992	0.0500236
tBu2	323	-729.799	-729.766	-729.77	-729.753	-729.756	-729.745	85.9404	76.0963	119.728	113.642	140.446	1.26315e-14	193309800000	4.93716e-13	197968600000	0.00238228	2.91866e-07	2.81492e-06	1.30233e-10	0.00238539	-11.8174	-20.8246	-18.5582	-18.4596	-28.5394	-11.816	0.00309598	ΣInv	114.402	3.17714	115.35	0.0543508
tBu2	333	-729.801	-729.768	-729.772	-729.755	-729.758	-729.748	85.8646	76.0147	119.73	113.636	140.477	3.39406e-14	194849300000	1.19083e-12	200674800000	0.0064352	1.14714e-06	1.03646e-05	6.38424e-10	0.00644672	-10.8541	-19.4864	-17.2853	-17.1803	-26.9802	-10.8523	0.003003	Rot	139.423	-3.17192	138.477	1.0456e-06
tBu2	343	-729.803	-729.77	-729.774	-729.758	-729.76	-729.75	85.7893	75.9333	119.733	113.631	140.509	8.60758e-14	196489300000	2.72828e-12	203365600000	0.0164127	4.16566e-06	3.53936e-05	2.85458e-09	0.0164522	-9.94743	-18.2264	-16.0867	-15.9754	-25.5121	-9.94502	0.00291545	Σ	86.1679	-29.01	77.5186
tBu2	353	-729.805	-729.773	-729.776	-729.76	-729.762	-729.752	85.7145	75.8522	119.735	113.626	140.542	2.07046e-13	198210100000	5.96328e-12	206039000000	0.0397122	1.40699e-05	0.000112811	1.17328e-08	0.039839	-9.09257	-17.0379	-14.9563	-14.8387	-24.1273	-9.08938	0.00283286
tBu2	363	-729.807	-729.775	-729.779	-729.762	-729.764	-729.754	85.6402	75.7713	119.739	113.622	140.575	4.74445e-13	199995800000	1.24834e-11	208693600000	0.0915525	4.44659e-05	0.000337522	4.46382e-08	0.0919345	-8.28525	-15.9152	-13.8883	-13.7645	-22.8191	-8.28108	0.00275482
tBu2	373	-729.81	-729.777	-729.781	-729.764	-729.766	-729.756	85.5663	75.6907	119.743	113.618	140.608	1.03975e-12	201833500000	2.51155e-11	211328400000	0.201875	0.000132192	0.00095272	1.58179e-07	0.20296	-7.52169	-14.8528	-12.8778	-12.7478	-21.5811	-7.51633	0.00268097
tBu	298.15	-729.794	-729.761	-729.765	-729.748	-729.75	-729.741	85.6383	75.7496	119.4	114.003	139.557	9.90797e-16	190275600000	5.35184e-14	191702700000	0.000185123	7.48375e-09	6.60328e-08	2.20117e-12	0.000185196	-14.2921	-24.4081	-22.2307	-22.1234	-32.5396	-14.2917	0.00335402	NA-Rot	85.4165	-29.855	76.5153	99.9603
tBu	303	-729.795	-729.762	-729.766	-729.749	-729.751	-729.742	85.6015	75.7725	119.4	114.001	139.571	1.74783e-15	190822900000	8.64962e-14	193004300000	0.000326993	1.64402e-08	1.40219e-07	5.47644e-12	0.000327149	-13.7393	-23.6373	-21.4938	-21.3829	-31.6443	-13.7388	0.00330033	Inv	119.326	-0.242334	119.254	0.00404098
tBu	313	-729.797	-729.764	-729.768	-729.751	-729.753	-729.744	85.5258	75.8217	119.401	113.997	139.602	5.32848e-15	192090900000	2.21886e-13	195687700000	0.00099998	7.71752e-08	6.15764e-07	3.28262e-11	0.00100067	-12.654	-22.1234	-20.0466	-19.9285	-29.886	-12.6533	0.00319489	Inv2	114.066	0.21775	114.131	0.0356556
tBu	323	-729.799	-729.766	-729.77	-729.753	-729.755	-729.746	85.4508	75.8737	119.403	113.994	139.633	1.51582e-14	193514600000	5.36388e-13	198366800000	0.00285464	3.29468e-07	2.46932e-06	1.76245e-10	0.00285744	-11.6365	-20.7034	-18.6892	-18.564	-28.2368	-11.6355	0.00309598	ΣInv	114.713	3.27196	115.689	0.0396966
tBu	333	-729.801	-729.768	-729.772	-729.755	-729.757	-729.748	85.3761	75.9284	119.405	113.991	139.665	4.049e-14	195062800000	1.2285e-12	201037400000	0.00765335	1.29008e-06	9.11657e-06	8.56034e-10	0.00766376	-10.6808	-19.369	-17.4136	-17.2812	-26.6869	-10.6794	0.003003	Rot	138.596	-3.21568	137.637	1.18856e-06
tBu	343	-729.803	-729.771	-729.774	-729.758	-729.76	-729.75	85.302	75.9858	119.408	113.99	139.698	1.02115e-13	196710900000	2.67845e-12	203696400000	0.0193738	4.66819e-06	3.12106e-05	3.7944e-09	0.0194097	-9.78156	-18.1125	-16.2125	-16.0731	-25.2275	-9.77971	0.00291545	Σ	85.4609	-29.7067	76.6038
tBu	353	-729.805	-729.773	-729.776	-729.76	-729.762	-729.752	85.2284	76.0458	119.411	113.988	139.731	2.44341e-13	198439100000	5.58254e-12	206341300000	0.0465284	1.57147e-05	9.97158e-05	1.54679e-08	0.0466438	-8.93416	-16.9274	-15.0797	-14.9333	-23.851	-8.93168	0.00283286
tBu	363	-729.807	-729.775	-729.778	-729.762	-729.764	-729.754	85.1553	76.1083	119.415	113.987	139.764	5.57136e-13	200231700000	1.11645e-11	208970200000	0.106465	4.9508e-05	0.000299004	5.83935e-08	0.106814	-8.13434	-15.8078	-14.0095	-13.8562	-22.5505	-8.13107	0.00275482
tBu	373	-729.809	-729.777	-729.78	-729.764	-729.766	-729.756	85.0826	76.1733	119.419	113.987	139.798	1.21526e-12	202075900000	2.14965e-11	211581800000	0.232994	0.000146743	0.00084578	2.05407e-07	0.233987	-7.37832	-14.7484	-12.9968	-12.8368	-21.3199	-7.37407	0.00268097

## Sheet: SF BHHLYP-D4 VAC on wB97X-3c
kB/h	2.08366e+10
SF-DFT BHHLYP-D4/def2-TZVP/gas phase//DFT wB97X-3c/SMD(toluene)		ABSOLUTE FREE ENERGIES						FREE ENERGIES RELATIVE TO Z ISOMER					k(NA-Rot)					kInv, kInv2, kRot			Total k	Eyring analysis							Activation parameters
Substituent	T	Abs ΔG Z	Abs ΔG MEP1	Abs ΔG MEP2	Abs ΔG TSInv	Abs ΔG TSInv2	Abs ΔG TSRot	Rel ΔG MEP1	Rel ΔG MEP2	Rel ΔG TSInv	Rel ΔG TSInv2	Rel ΔG TSRot	exp(-G MEP1/RT)	(kB*T/h)*Γ(MEP1)	exp(-G MEP2/RT)	(kB*T/h)*Γ(MEP2)	kNA-Rot	kInv	kInv2	kRot	Σk	ln(kNA-Rot/T)	ln(kInv/T)	ln(kInv2/T)	ln(ΣkInv/T)	ln(kRot/T)	Σ ln(k/T)	1/T		ΔH kJ/mol	ΔS J/(mol*K)	ΔG kJ/mol	Rate share
H	298.15	-572.454	-572.418	-572.423	-572.406	-572.406	-572.406	94.3069	80.7799	124.646	124.646	124.069	3.00068e-17	195222100000	7.03385e-15	193493900000	5.83289e-06	9.01624e-10	9.01624e-10	1.13807e-09	5.83583e-06	-17.7496	-26.5244	-26.5244	-25.8313	-26.2915	-17.7491	0.00335402	NA-Rot	94.1861	-29.2028	85.4793	99.9496
H	303	-572.454	-572.419	-572.424	-572.407	-572.407	-572.407	94.273	80.7372	124.64	124.64	124.082	5.59162e-17	195717900000	1.20528e-14	194826200000	1.0893e-05	2.0544e-09	2.0544e-09	2.56384e-09	1.08997e-05	-17.1411	-25.717	-25.717	-25.0239	-25.4955	-17.1405	0.00330033	Inv	124.984	1.13894	125.323	0.0154498
H	313	-572.456	-572.42	-572.425	-572.409	-572.409	-572.409	94.2036	80.6493	124.627	124.627	124.109	1.89836e-16	196897200000	3.4709e-14	197569900000	3.71756e-05	1.03613e-08	1.03613e-08	1.26446e-08	3.7209e-05	-15.9461	-24.1314	-24.1314	-23.4382	-23.9322	-15.9452	0.00319489	Inv2	124.984	1.13894	125.323	0.0154498
H	323	-572.458	-572.422	-572.427	-572.41	-572.41	-572.41	94.1347	80.5617	124.615	124.615	124.136	5.97396e-16	198251800000	9.36103e-14	200305700000	0.000117692	4.73133e-08	4.73133e-08	5.65392e-08	0.000117843	-14.8251	-22.6441	-22.6441	-21.951	-22.466	-14.8238	0.00309598	ΣInv	124.984	6.90177	127.042	0.0308996
H	333	-572.459	-572.424	-572.429	-572.412	-572.412	-572.412	94.0662	80.4742	124.603	124.603	124.164	1.75456e-15	199746900000	2.37845e-13	203030000000	0.000347943	1.97361e-07	1.97361e-07	2.31233e-07	0.000348569	-13.7716	-21.2464	-21.2464	-20.5532	-21.088	-13.7698	0.003003	Rot	123.22	-2.84111	122.373	0.0195014
H	343	-572.461	-572.425	-572.43	-572.414	-572.414	-572.414	93.9983	80.387	124.592	124.592	124.193	4.83843e-15	201354800000	5.72294e-13	205739900000	0.000966245	7.58001e-07	7.58001e-07	8.71723e-07	0.000968633	-12.7798	-19.9303	-19.9303	-19.2372	-19.7905	-12.7774	0.00291545	Σ	94.2467	-29.0008	85.6001
H	353	-572.463	-572.427	-572.432	-572.415	-572.415	-572.415	93.9309	80.2999	124.581	124.581	124.222	1.25953e-14	203053600000	1.31011e-12	208433300000	0.0025338	2.69923e-06	2.69923e-06	3.05027e-06	0.00254225	-11.8445	-18.689	-18.689	-17.9959	-18.5667	-11.8412	0.00283286
H	363	-572.464	-572.429	-572.434	-572.417	-572.417	-572.417	93.8641	80.2131	124.571	124.571	124.252	3.1099e-14	204825700000	2.86514e-12	211108700000	0.0063035	8.96745e-06	8.96745e-06	9.96781e-06	0.0063314	-10.9611	-17.5163	-17.5163	-16.8232	-17.4106	-10.9566	0.00275482
H	373	-572.466	-572.431	-572.436	-572.419	-572.419	-572.419	93.7977	80.1266	124.562	124.562	124.282	7.3142e-14	206656900000	6.00802e-12	213764900000	0.0149395	2.79498e-05	2.79498e-05	3.05873e-05	0.015026	-10.1253	-16.4067	-16.4067	-15.7135	-16.3165	-10.1196	0.00268097
Br	298.15	-3146.02	-3145.98	-3145.99	-3145.97	-3145.97	-3145.97	93.2274	78.7398	124.348	125.731	122.708	4.63837e-17	190118600000	1.6018e-14	189064400000	8.79279e-06	1.01673e-09	5.82075e-10	1.97009e-09	8.79636e-06	-17.3392	-26.4043	-26.962	-25.9516	-25.7428	-17.3388	0.00335402	NA-Rot	93.1207	-29.3643	84.3657	99.9594
Br	303	-3146.02	-3145.98	-3145.99	-3145.97	-3145.97	-3145.97	93.1939	78.6977	124.35	125.726	122.726	8.58187e-17	190632300000	2.70829e-14	190379800000	1.63081e-05	2.30436e-09	1.33453e-09	4.39185e-09	1.63161e-05	-16.7376	-25.6022	-26.1484	-25.1453	-24.9572	-16.7371	0.00330033	Inv	124.158	-0.630277	123.971	0.0115586
Br	313	-3146.02	-3145.98	-3145.99	-3145.97	-3145.97	-3145.97	93.1253	78.6108	124.355	125.718	122.762	2.873e-16	191837700000	7.5972e-14	193086900000	5.49086e-05	1.15012e-08	6.81314e-09	2.12184e-08	5.49482e-05	-15.556	-24.027	-24.5506	-23.5618	-23.4146	-15.5553	0.00319489	Inv2	125.946	0.726563	126.162	0.00661723
Br	323	-3146.02	-3145.98	-3145.99	-3145.97	-3145.97	-3145.97	93.0572	78.5241	124.361	125.71	122.798	8.92292e-16	193206600000	1.99915e-13	195783500000	0.000171641	5.20057e-08	3.14688e-08	9.30589e-08	0.000171817	-14.4478	-22.5496	-23.0519	-22.0764	-21.9677	-14.4467	0.00309598	ΣInv	124.839	5.41278	126.453	0.0181758
Br	333	-3146.02	-3145.99	-3145.99	-3145.97	-3145.97	-3145.97	92.9897	78.4375	124.367	125.702	122.835	2.58841e-15	194706200000	4.96342e-13	198466600000	0.000501414	2.14942e-07	1.32686e-07	3.73731e-07	0.000502135	-13.4062	-21.161	-21.6434	-20.6803	-20.6079	-13.4048	0.003003	Rot	121.594	-3.73338	120.48	0.0223967
Br	343	-3146.02	-3145.99	-3145.99	-3145.98	-3145.98	-3145.98	92.9227	78.3511	124.373	125.695	122.873	7.05532e-15	196310900000	1.16861e-12	201133800000	0.00137692	8.18384e-07	5.14796e-07	1.38501e-06	0.00137964	-12.4256	-19.8537	-20.3172	-19.3657	-19.3275	-12.4237	0.00291545	Σ	93.1689	-29.2032	84.462
Br	353	-3146.03	-3145.99	-3146	-3145.98	-3145.98	-3145.98	92.8562	78.2649	124.38	125.689	122.911	1.81654e-14	198000000000	2.62094e-12	203783300000	0.0035727	2.89042e-06	1.8508e-06	4.76861e-06	0.00358221	-11.5009	-18.6206	-19.0664	-18.1257	-18.1199	-11.4982	0.00283286
Br	363	-3146.03	-3145.99	-3146	-3145.98	-3145.98	-3145.98	92.7902	78.1788	124.388	125.683	122.95	4.43888e-14	199757200000	5.62201e-12	206413700000	0.00879975	9.52843e-06	6.2047e-06	1.53467e-05	0.00883083	-10.6274	-17.4556	-17.8846	-16.9541	-16.979	-10.6239	0.00275482
Br	373	-3146.03	-3145.99	-3146	-3145.98	-3145.98	-3145.98	92.7247	78.0929	124.396	125.677	122.989	1.03378e-13	201569000000	1.15753e-11	209024100000	0.0206599	2.94806e-05	1.95053e-05	4.64171e-05	0.0207553	-9.80114	-16.3534	-16.7664	-15.8456	-15.8994	-9.79653	0.00268097
CF32	298.15	-909.528	-909.492	-909.498	-909.485	-909.479	-909.481	93.3696	78.6141	113.189	126.736	122.997	4.37977e-17	202383800000	1.68518e-14	200162600000	8.84072e-06	9.17034e-08	3.88031e-10	1.7537e-09	8.93457e-06	-17.3337	-21.9023	-27.3675	-21.8981	-25.8591	-17.3232	0.00335402	NA-Rot	93.1739	-29.1428	84.485	98.9496
CF32	303	-909.529	-909.493	-909.499	-909.486	-909.48	-909.482	93.3364	78.5707	113.122	126.662	122.943	8.10977e-17	202802700000	2.84832e-14	201549800000	1.63999e-05	1.98704e-07	9.20374e-10	4.0295e-09	1.66035e-05	-16.732	-21.1452	-26.52	-21.1406	-25.0434	-16.7196	0.00330033	Inv	117.458	14.298	121.721	1.02639
CF32	313	-909.53	-909.495	-909.501	-909.487	-909.482	-909.484	93.2684	78.4813	112.985	126.509	122.829	2.71921e-16	203849400000	7.98472e-14	204405300000	5.52432e-05	9.08636e-07	5.02701e-09	2.06757e-08	5.61776e-05	-15.55	-19.6575	-24.8546	-19.652	-23.4405	-15.5332	0.00319489	Inv2	131.473	15.8676	136.204	0.00434303
CF32	323	-909.532	-909.497	-909.502	-909.489	-909.484	-909.486	93.201	78.3922	112.845	126.353	122.713	8.45761e-16	205100900000	2.09982e-13	207250700000	0.000172778	3.78859e-06	2.47624e-08	9.60435e-08	0.000176687	-14.4412	-18.2612	-23.2916	-18.2547	-21.9361	-14.4188	0.00309598	ΣInv	117.565	14.6874	121.944	1.03073
CF32	333	-909.534	-909.499	-909.504	-909.491	-909.486	-909.487	93.1342	78.3032	112.702	126.196	122.596	2.45682e-15	206516500000	5.21021e-13	210082800000	0.000505032	1.45226e-05	1.11025e-07	4.07508e-07	0.000520073	-13.399	-16.948	-21.8217	-16.9403	-20.5213	-13.3697	0.003003	Rot	126.542	11.8699	130.081	0.0196283
CF32	343	-909.536	-909.501	-909.506	-909.493	-909.488	-909.489	93.0678	78.2144	112.558	126.036	122.476	6.70522e-15	208064300000	1.22599e-12	212898800000	0.0013877	5.15534e-05	4.56818e-07	1.59182e-06	0.0014413	-12.4178	-15.7106	-20.4367	-15.7018	-19.1884	-12.3799	0.00291545	Σ	93.9324	-26.5666	86.0116
CF32	353	-909.538	-909.503	-909.508	-909.495	-909.49	-909.491	93.002	78.1258	112.412	125.874	122.354	1.72851e-14	209719000000	2.7481e-12	215696700000	0.00360298	0.000170582	1.73741e-06	5.76461e-06	0.00378106	-11.4925	-14.5428	-19.1296	-14.5326	-17.9302	-11.4442	0.00283286
CF32	363	-909.54	-909.505	-909.51	-909.497	-909.492	-909.493	92.9367	78.0374	112.265	125.711	122.231	4.22862e-14	211460200000	5.89166e-12	218475000000	0.00888017	0.000529134	6.14753e-06	1.94743e-05	0.00943492	-10.6183	-13.4387	-17.8939	-13.4271	-16.7408	-10.5577	0.00275482
CF32	373	-909.542	-909.507	-909.512	-909.499	-909.494	-909.495	92.8719	77.9493	112.116	125.545	122.105	9.85872e-14	213271600000	1.21241e-11	221232600000	0.0208623	0.00154664	2.03532e-05	6.17144e-05	0.022491	-9.79139	-12.3933	-16.7239	-12.3802	-15.6146	-9.71622	0.00268097
CF3	298.15	-909.528	-909.493	-909.498	-909.485	-909.479	-909.48	91.7317	78.6842	113.306	126.767	124.87	8.48035e-17	200714400000	1.63819e-14	200810200000	1.69337e-05	8.74647e-08	3.83171e-10	8.2384e-10	1.70223e-05	-16.6838	-21.9496	-27.3801	-21.9453	-26.6146	-16.6786	0.00335402	NA-Rot	96.0063	-14.2596	91.7548	99.4791
CF3	303	-909.529	-909.494	-909.499	-909.485	-909.48	-909.481	91.6283	78.6408	113.241	126.694	124.885	1.59765e-16	201130400000	2.77009e-14	202192800000	3.19502e-05	1.89608e-07	9.09039e-10	1.86337e-09	3.21426e-05	-16.0651	-21.192	-26.5324	-21.1873	-25.8146	-16.0591	0.00330033	Inv	117.529	14.1456	121.747	0.513823
CF3	313	-909.53	-909.496	-909.501	-909.487	-909.482	-909.483	91.4136	78.5516	113.104	126.54	124.919	5.54614e-16	202169500000	7.77203e-14	205040400000	0.000111343	8.67849e-07	4.96711e-09	9.26264e-09	0.000112225	-14.8491	-19.7035	-24.8666	-19.6977	-24.2435	-14.8412	0.00319489	Inv2	131.505	15.8693	136.236	0.00225099
CF3	323	-909.532	-909.498	-909.502	-909.489	-909.484	-909.485	91.1968	78.4625	112.966	126.384	124.952	1.78394e-15	203411600000	2.04556e-13	207879600000	0.000359805	3.62162e-06	2.44767e-08	4.17233e-08	0.000363492	-13.7076	-18.3062	-23.3032	-18.2995	-22.7699	-13.6974	0.00309598	ΣInv	117.64	14.547	121.977	0.516074
CF3	333	-909.534	-909.5	-909.504	-909.491	-909.486	-909.487	90.9779	78.3736	112.825	126.227	124.987	5.35327e-15	204816400000	5.07946e-13	210706900000	0.00108532	1.38937e-05	1.09783e-07	1.71823e-07	0.00109949	-12.634	-16.9922	-21.8329	-16.9843	-21.3849	-12.621	0.003003	Rot	123.838	-3.45371	122.808	0.00483976
CF3	343	-909.536	-909.502	-909.506	-909.493	-909.488	-909.488	90.757	78.2848	112.682	126.067	125.021	1.50778e-14	206352200000	1.19611e-12	213519200000	0.00307388	4.93588e-05	4.51861e-07	6.51987e-07	0.00312435	-11.6225	-15.7541	-20.4476	-15.745	-20.081	-11.6063	0.00291545	Σ	96.2988	-13.2545	92.3469
CF3	353	-909.538	-909.504	-909.508	-909.495	-909.49	-909.49	90.5342	78.1962	112.538	125.905	125.057	4.0073e-14	207993800000	2.68297e-12	216314500000	0.00821692	0.000163434	1.71909e-06	2.29541e-06	0.00838437	-10.668	-14.5856	-19.1402	-14.5751	-18.8511	-10.6479	0.00283286
CF3	363	-909.54	-909.506	-909.51	-909.497	-909.492	-909.492	90.3096	78.1078	112.392	125.742	125.093	1.00983e-13	209721300000	5.75583e-12	219091100000	0.0208285	0.000507299	6.08448e-06	7.54451e-06	0.0213494	-9.76584	-13.4808	-17.9042	-13.4689	-17.6891	-9.74113	0.00275482
CF3	373	-909.542	-909.508	-909.512	-909.499	-909.494	-909.494	90.0831	78.0196	112.244	125.576	125.129	2.42309e-13	211518200000	1.1852e-11	221847700000	0.0502728	0.00148375	2.01498e-05	2.32779e-05	0.0518	-8.91187	-12.4348	-16.7339	-12.4213	-16.5896	-8.88194	0.00268097
CN	298.15	-664.686	-664.651	-664.656	-664.643	-664.636	-664.639	91.2696	76.4505	110.701	129.197	121.998	1.02181e-16	197492600000	4.03366e-14	195919300000	2.01285e-05	2.50108e-07	1.43749e-10	2.62418e-09	2.03814e-05	-16.511	-20.899	-28.3606	-20.8984	-25.4561	-16.4985	0.00335402	NA-Rot	91.0893	-29.2939	82.3553	98.7593
CN	303	-664.686	-664.652	-664.657	-664.644	-664.637	-664.64	91.2367	76.4085	110.711	129.193	122.014	1.86638e-16	197939000000	6.71966e-14	197289400000	3.68403e-05	5.17469e-07	3.37097e-10	5.82458e-09	3.73639e-05	-15.9227	-20.188	-27.5244	-20.1874	-24.6749	-15.9085	0.00330033	Inv	110.021	-2.27374	109.343	1.22714
CN	313	-664.688	-664.653	-664.659	-664.646	-664.639	-664.642	91.169	76.3217	110.732	129.183	122.049	6.09272e-16	199029900000	1.83095e-13	200107600000	0.000120863	2.15923e-06	1.79907e-09	2.79026e-08	0.000123052	-14.7671	-18.792	-25.8822	-18.7911	-23.1407	-14.7491	0.00319489	Inv2	129.449	0.849345	129.702	0.000705294
CN	323	-664.69	-664.655	-664.661	-664.648	-664.641	-664.643	91.102	76.2351	110.754	129.174	122.084	1.84807e-15	200311600000	4.68839e-13	202913700000	0.000368755	8.25297e-06	8.66306e-09	1.21403e-07	0.000377138	-13.683	-17.4826	-24.3419	-17.4815	-21.7018	-13.6606	0.00309598	ΣInv	110.047	-2.18292	109.397	1.22785
CN	333	-664.692	-664.657	-664.663	-664.65	-664.643	-664.645	91.0354	76.1487	110.776	129.165	122.12	5.24324e-15	201746000000	1.13456e-12	205704800000	0.00105303	2.91227e-05	3.79863e-08	4.83927e-07	0.00108267	-12.6642	-16.2521	-22.8942	-16.2508	-20.3495	-12.6365	0.003003	Rot	120.925	-3.59126	119.855	0.0128754
CN	343	-664.694	-664.659	-664.665	-664.651	-664.644	-664.647	90.9693	76.0623	110.799	129.157	122.156	1.39961e-14	203303400000	2.60755e-12	208478300000	0.00283063	9.55411e-05	1.52919e-07	1.78083e-06	0.0029281	-11.705	-15.0937	-21.5311	-15.0921	-19.0762	-11.6711	0.00291545	Σ	91.6271	-27.4181	83.4524
CN	353	-664.696	-664.661	-664.667	-664.653	-664.646	-664.649	90.9037	75.9762	110.823	129.149	122.193	3.53326e-14	204960100000	5.71652e-12	211232800000	0.0071986	0.000293196	5.69266e-07	6.09098e-06	0.00749845	-10.8003	-14.0011	-20.2454	-13.9992	-17.8752	-10.7595	0.00283286
CN	363	-664.697	-664.663	-664.668	-664.655	-664.648	-664.651	90.8386	75.8902	110.848	129.141	122.23	8.47467e-14	206697100000	1.20013e-11	213966700000	0.0173982	0.000846294	1.97234e-06	1.94804e-05	0.018266	-9.94579	-12.969	-19.0307	-12.9667	-16.7405	-9.89712	0.00275482
CN	373	-664.699	-664.665	-664.67	-664.657	-664.65	-664.653	90.7739	75.8044	110.873	129.135	122.267	1.93922e-13	208498900000	2.42118e-11	216679300000	0.0401233	0.00230889	6.39672e-06	5.85723e-05	0.0424972	-9.13738	-11.9926	-17.8813	-11.9898	-15.6668	-9.0799	0.00268097
Cl	298.15	-1032.08	-1032.05	-1032.05	-1032.03	-1032.03	-1032.03	93.0808	78.5019	125.535	125.013	122.248	4.92087e-17	191982700000	1.76316e-14	191558500000	9.42086e-06	6.29927e-10	7.77417e-10	2.37177e-09	9.42464e-06	-17.2702	-26.883	-26.6726	-26.0792	-25.5572	-17.2698	0.00335402	NA-Rot	92.9204	-29.4622	84.1362	99.9599
Cl	303	-1032.08	-1032.05	-1032.05	-1032.03	-1032.03	-1032.04	93.0482	78.4602	125.535	125.006	122.265	9.09263e-17	192505500000	2.97601e-14	192883800000	1.74506e-05	1.43986e-09	1.77628e-09	5.27354e-09	1.74591e-05	-16.6699	-26.0725	-25.8625	-25.2688	-24.7743	-16.6694	0.00330033	Inv	125.476	-0.193005	125.418	0.00668382
Cl	313	-1032.08	-1032.05	-1032.05	-1032.04	-1032.04	-1032.04	92.9815	78.3743	125.536	124.991	122.299	3.03616e-16	193730400000	8.3201e-14	195612400000	5.86079e-05	7.30722e-09	9.00727e-09	2.53483e-08	5.86496e-05	-15.4908	-24.4806	-24.2714	-23.6774	-23.2368	-15.4901	0.00319489	Inv2	125.412	1.34273	125.812	0.00824876
Cl	323	-1032.09	-1032.05	-1032.06	-1032.04	-1032.04	-1032.04	92.9154	78.2885	125.537	124.977	122.333	9.40694e-16	195119300000	2.1825e-13	198331900000	0.000182773	3.35628e-08	4.13404e-08	1.1064e-07	0.000182958	-14.3849	-22.9875	-22.7791	-22.1847	-21.7946	-14.3839	0.00309598	ΣInv	125.441	6.37255	127.341	0.0149326
Cl	333	-1032.09	-1032.05	-1032.06	-1032.04	-1032.04	-1032.04	92.8498	78.2029	125.538	124.963	122.369	2.7226e-15	196639500000	5.40252e-13	201038800000	0.000532745	1.40776e-07	1.73273e-07	4.42341e-07	0.000533502	-13.3456	-21.5842	-21.3765	-20.7819	-20.4393	-13.3442	0.003003	Rot	121.191	-3.5414	120.135	0.0251656
Cl	343	-1032.09	-1032.05	-1032.06	-1032.04	-1032.04	-1032.04	92.7848	78.1174	125.54	124.95	122.404	7.40492e-15	198265100000	1.26842e-12	203730700000	0.00145984	5.43483e-07	6.68496e-07	1.63233e-06	0.00146269	-12.3672	-20.263	-20.056	-19.461	-19.1632	-12.3652	0.00291545	Σ	92.9681	-29.3031	84.2313
Cl	353	-1032.09	-1032.06	-1032.06	-1032.04	-1032.04	-1032.04	92.7203	78.0321	125.543	124.937	122.44	1.90267e-14	199975500000	2.83726e-12	206405500000	0.00378031	1.94484e-06	2.39066e-06	5.59776e-06	0.00379025	-11.4444	-19.0168	-18.8104	-18.2151	-17.9596	-11.4418	0.00283286
Cl	363	-1032.09	-1032.06	-1032.06	-1032.04	-1032.04	-1032.05	92.6563	77.9471	125.546	124.925	122.477	4.6403e-14	201754000000	6.07074e-12	209061800000	0.00929344	6.49115e-06	7.97439e-06	1.79472e-05	0.00932585	-10.5728	-17.8395	-17.6337	-17.0381	-16.8225	-10.5694	0.00275482
Cl	373	-1032.09	-1032.06	-1032.06	-1032.05	-1032.05	-1032.05	92.5929	77.8622	125.55	124.914	122.514	1.07868e-13	203587400000	1.24693e-11	211698500000	0.0217793	2.03203e-05	2.49495e-05	5.40884e-05	0.0218786	-9.74837	-16.7255	-16.5202	-15.9244	-15.7465	-9.74382	0.00268097
F	298.15	-671.711	-671.675	-671.68	-671.66	-671.664	-671.664	94.0627	80.3582	131.715	123.356	122.769	3.31138e-17	187709400000	8.33812e-15	190091300000	6.19149e-06	5.20526e-11	1.51698e-09	1.92213e-09	6.19498e-06	-17.6899	-29.3764	-26.0041	-25.9704	-25.7674	-17.6894	0.00335402	NA-Rot	93.8496	-29.8347	84.9544	99.9436
F	303	-671.711	-671.676	-671.681	-671.661	-671.664	-671.665	94.0309	80.3168	131.71	123.348	122.784	6.15566e-17	188237700000	1.42417e-14	191396200000	1.15382e-05	1.24093e-10	3.43009e-09	4.291e-09	1.15461e-05	-17.0836	-28.5237	-25.2044	-25.1689	-24.9805	-17.0829	0.00330033	Inv	132.002	0.966468	132.29	0.000840239
F	313	-671.713	-671.677	-671.683	-671.663	-671.666	-671.666	93.9658	80.2316	131.699	123.332	122.815	2.07998e-16	189466800000	4.07537e-14	194084300000	3.92134e-05	6.84037e-10	1.70408e-08	2.07887e-08	3.92519e-05	-15.8927	-26.8492	-23.6339	-23.5945	-23.4351	-15.8917	0.00319489	Inv2	123.795	1.47735	124.236	0.0244872
F	323	-671.715	-671.679	-671.684	-671.665	-671.668	-671.668	93.9012	80.1465	131.689	123.316	122.846	6.5165e-16	190852400000	1.09261e-13	196765300000	0.000123654	3.39535e-09	7.6722e-08	9.14132e-08	0.000123825	-14.7757	-25.2785	-22.1607	-22.1174	-21.9855	-14.7743	0.00309598	ΣInv	124.172	3.01361	125.071	0.0253274
F	333	-671.717	-671.681	-671.686	-671.666	-671.67	-671.67	93.8372	80.0617	131.679	123.301	122.878	1.90584e-15	192363000000	2.76061e-13	199435500000	0.000364188	1.53194e-08	3.15807e-07	3.68015e-07	0.000364887	-13.726	-23.8023	-20.7763	-20.7289	-20.6233	-13.7241	0.003003	Rot	121.812	-3.20448	120.857	0.0310272
F	343	-671.718	-671.683	-671.688	-671.668	-671.671	-671.672	93.7737	79.9771	131.67	123.287	122.91	5.23493e-15	193974000000	6.60759e-13	202092200000	0.00100778	6.33517e-08	1.19782e-06	1.36698e-06	0.0010104	-12.7377	-22.4123	-19.4727	-19.4212	-19.3406	-12.7351	0.00291545	Σ	93.9114	-29.628	85.0778
F	353	-671.72	-671.684	-671.69	-671.67	-671.673	-671.673	93.7108	79.8927	131.661	123.273	122.943	1.35765e-14	195665600000	1.50512e-12	204733200000	0.00263374	2.419e-07	4.21536e-06	4.71681e-06	0.00264292	-11.8058	-21.1012	-18.2432	-18.1874	-18.1308	-11.8023	0.00283286
F	363	-671.722	-671.686	-671.692	-671.672	-671.675	-671.675	93.6484	79.8086	131.652	123.259	122.976	3.34029e-14	197422000000	3.27617e-12	207357000000	0.00653108	8.58459e-07	1.3849e-05	1.52111e-05	0.00656099	-10.9256	-19.8625	-17.0817	-17.0216	-16.9879	-10.921	0.00275482
F	373	-671.724	-671.688	-671.693	-671.674	-671.677	-671.677	93.5864	79.7246	131.644	123.247	123.01	7.82981e-14	199230400000	6.83939e-12	209962200000	0.0154317	2.84811e-06	4.27105e-05	4.6096e-05	0.0155234	-10.0929	-18.6904	-15.9826	-15.9181	-15.9064	-10.087	0.00268097
NMe2	298.15	-706.325	-706.29	-706.295	-706.27	-706.279	-706.28	92.051	77.9947	144.148	118.938	116.022	7.45538e-17	168421500000	2.16349e-14	182717100000	1.25167e-05	3.45317e-13	9.01781e-09	2.9242e-08	1.2555e-05	-16.986	-34.3919	-24.2217	-24.2216	-23.0453	-16.983	0.00335402	NA-Rot	88.0968	-43.2491	75.2021	99.6953
NMe2	303	-706.326	-706.291	-706.296	-706.271	-706.28	-706.281	92.08	77.9445	144.143	118.924	116.031	1.33541e-16	169180600000	3.65216e-14	184072500000	2.25169e-05	8.91935e-13	1.986e-08	6.26248e-08	2.25994e-05	-16.415	-33.4591	-23.4483	-23.4482	-22.2998	-16.4113	0.00330033	Inv	144.38	0.784767	144.614	2.75044e-06
NMe2	313	-706.328	-706.292	-706.298	-706.273	-706.282	-706.283	92.1422	77.8408	144.133	118.897	116.051	4.19183e-16	170814100000	1.02132e-13	186848900000	7.13347e-05	5.7543e-12	9.36958e-08	2.79643e-07	7.1708e-05	-15.2943	-31.6273	-21.9294	-21.9294	-20.836	-15.2891	0.00319489	Inv2	119.735	2.67598	120.532	0.0718267
NMe2	323	-706.329	-706.294	-706.3	-706.275	-706.284	-706.285	92.2075	77.7373	144.124	118.869	116.072	1.22441e-15	172522800000	2.67973e-13	189599700000	0.000210364	3.31001e-11	4.01904e-07	1.13909e-06	0.000211905	-14.2443	-29.9091	-20.5047	-20.5046	-19.4629	-14.237	0.00309598	ΣInv	119.737	2.68565	120.538	0.0718295
NMe2	333	-706.331	-706.296	-706.302	-706.277	-706.286	-706.287	92.2759	77.634	144.116	118.842	116.093	3.34974e-15	174290500000	6.63493e-13	192323900000	0.000581169	1.71521e-10	1.58087e-06	4.26773e-06	0.000587018	-13.2586	-28.2945	-19.1657	-19.1656	-18.1726	-13.2486	0.003003	Rot	115.383	-2.13688	114.746	0.232912
NMe2	343	-706.333	-706.298	-706.304	-706.279	-706.288	-706.289	92.3472	77.5307	144.108	118.816	116.114	8.6331e-15	176104000000	1.55814e-12	195021200000	0.00151276	8.07998e-10	5.74532e-06	1.48145e-05	0.00153332	-12.3316	-26.7742	-17.9049	-17.9047	-16.9576	-12.3181	0.00291545	Σ	88.4102	-42.1989	75.8286
NMe2	353	-706.336	-706.3	-706.306	-706.281	-706.29	-706.291	92.4214	77.4277	144.102	118.789	116.137	2.10667e-14	177953000000	3.48613e-12	197691400000	0.0037286	3.48823e-09	1.94214e-05	4.79552e-05	0.00379598	-11.4582	-25.3403	-16.7156	-16.7154	-15.8117	-11.4403	0.00283286
NMe2	363	-706.338	-706.302	-706.308	-706.283	-706.292	-706.293	92.4984	77.3248	144.096	118.764	116.159	4.88962e-14	179828900000	7.46078e-12	200334500000	0.00874153	1.39005e-08	6.14296e-05	0.000145594	0.00894857	-10.6341	-23.9857	-15.592	-15.5918	-14.7291	-10.6107	0.00275482
NMe2	373	-706.34	-706.304	-706.31	-706.285	-706.295	-706.296	92.5781	77.2221	144.091	118.738	116.182	1.08383e-13	181724900000	1.53278e-11	202950500000	0.019572	5.14591e-08	0.000182774	0.000416715	0.0201715	-9.85524	-22.7041	-14.5288	-14.5286	-13.7047	-9.82506	0.00268097
NO2	298.15	-776.934	-776.899	-776.905	-776.894	-776.884	-776.887	90.2567	74.7678	104.047	130.881	122.473	1.53755e-16	204644100000	7.95268e-14	200879800000	3.14032e-05	3.66452e-06	7.28965e-11	2.16674e-09	3.50699e-05	-16.0662	-18.2144	-29.0396	-18.2144	-25.6476	-15.9558	0.00335402	NA-Rot	90.0765	-28.9936	81.432	89.5444
NO2	303	-776.935	-776.9	-776.906	-776.895	-776.885	-776.888	90.2232	74.7229	104.055	130.873	122.488	2.79077e-16	205044100000	1.31203e-13	202299100000	5.71e-05	7.26815e-06	1.72996e-10	4.8259e-09	6.43732e-05	-15.4844	-17.5457	-28.1915	-17.5457	-24.863	-15.3645	0.00330033	Inv	103.476	-1.90729	102.907	10.4492
NO2	313	-776.936	-776.902	-776.908	-776.897	-776.887	-776.89	90.1545	74.6301	104.072	130.858	122.521	8.99754e-16	206059000000	3.50743e-13	205216200000	0.000184926	2.7912e-05	9.45119e-10	2.32752e-08	0.000212862	-14.3418	-16.2327	-26.5259	-16.2326	-23.3221	-14.2011	0.00319489	Inv2	131.293	1.38819	131.707	0.00020786
NO2	323	-776.938	-776.904	-776.91	-776.899	-776.888	-776.892	90.0864	74.5375	104.09	130.843	122.554	2.69743e-15	207286800000	8.82211e-13	208118300000	0.000557445	9.86935e-05	4.65201e-09	1.01915e-07	0.000656245	-13.2698	-15.0011	-24.9636	-15.0011	-21.8768	-13.1066	0.00309598	ΣInv	103.478	-1.90071	102.911	10.4494
NO2	333	-776.94	-776.906	-776.912	-776.9	-776.89	-776.893	90.019	74.4449	104.109	130.829	122.588	7.5691e-15	208685200000	2.09935e-12	211002600000	0.00157395	0.000323686	2.08235e-08	4.08677e-07	0.00189806	-12.2623	-13.8439	-23.4953	-13.8438	-20.5185	-12.0751	0.003003	Rot	121.458	-3.39595	120.446	0.00617835
NO2	343	-776.942	-776.908	-776.914	-776.902	-776.892	-776.895	89.9521	74.3525	104.128	130.816	122.622	1.99948e-14	210221000000	4.74924e-12	213866900000	0.00418601	0.000991164	8.54713e-08	1.51236e-06	0.00517877	-11.3137	-12.7544	-22.1128	-12.7543	-19.2396	-11.1009	0.00291545	Σ	92.3551	-20.5175	86.2378
NO2	353	-776.944	-776.91	-776.916	-776.904	-776.894	-776.897	89.8858	74.2602	104.148	130.802	122.657	4.99818e-14	211868000000	1.02578e-11	216709900000	0.0105393	0.00285018	3.24061e-07	5.2002e-06	0.013395	-10.4191	-11.7268	-20.8088	-11.7267	-18.0333	-10.1793	0.00283286
NO2	363	-776.946	-776.912	-776.918	-776.906	-776.896	-776.899	89.82	74.1681	104.169	130.79	122.692	1.18767e-13	213605100000	2.12344e-11	219530300000	0.0252319	0.00773656	1.14236e-06	1.67147e-05	0.0329864	-9.57405	-10.7562	-19.5768	-10.7561	-16.8936	-9.30606	0.00275482
NO2	373	-776.948	-776.914	-776.92	-776.908	-776.898	-776.901	89.7548	74.0761	104.191	130.778	122.728	2.69367e-13	215415400000	4.22725e-11	222327500000	0.0576698	0.0199146	3.76601e-06	5.04946e-05	0.0776387	-8.7746	-9.83788	-18.4111	-9.83769	-15.8152	-8.47727	0.00268097
OMe2	298.15	-686.935	-686.899	-686.904	-686.882	-686.889	-686.889	93.2766	79.9592	138.434	121.045	119.861	4.54716e-17	179267800000	9.79419e-15	186014600000	8.11528e-06	3.46158e-12	3.85452e-09	6.21388e-09	8.12535e-06	-17.4194	-32.0869	-25.0716	-25.0707	-24.5941	-17.4181	0.00335402	NA-Rot	93.3423	-29.284	84.6112	99.876
OMe2	303	-686.936	-686.9	-686.905	-686.883	-686.89	-686.89	93.2418	79.9169	138.424	121.039	119.873	8.42001e-17	179924800000	1.66918e-14	187324800000	1.50766e-05	8.63625e-12	8.57763e-09	1.36257e-08	1.50988e-05	-16.8161	-31.1888	-24.2878	-24.2868	-23.825	-16.8146	0.00330033	Inv	139.051	2.07059	139.668	4.26022e-05
OMe2	313	-686.938	-686.902	-686.907	-686.885	-686.892	-686.892	93.1705	79.8297	138.402	121.028	119.9	2.82346e-16	181381700000	4.75581e-14	190018600000	5.09238e-05	5.20552e-11	4.13019e-08	6.37313e-08	5.10289e-05	-15.6314	-29.4249	-22.7486	-22.7473	-22.3148	-15.6293	0.00319489	Inv2	121.33	0.963234	121.618	0.0474382
OMe2	323	-686.939	-686.904	-686.909	-686.887	-686.893	-686.894	93.0998	79.7427	138.381	121.018	119.926	8.78271e-16	182952600000	1.26989e-13	192699100000	0.000159634	2.8098e-10	1.80573e-07	2.71145e-07	0.000160086	-14.5203	-27.7704	-21.3048	-21.3032	-20.8983	-14.5175	0.00309598	ΣInv	121.365	1.08389	121.688	0.0474808
OMe2	333	-686.941	-686.906	-686.911	-686.889	-686.895	-686.896	93.0295	79.6559	138.36	121.008	119.953	2.55149e-15	184614000000	3.19639e-13	195363700000	0.000467513	1.37172e-09	7.23082e-07	1.05827e-06	0.000469296	-13.4762	-26.2153	-19.9479	-19.946	-19.567	-13.4724	0.003003	Rot	119.039	-2.75027	118.219	0.0764752
OMe2	343	-686.943	-686.908	-686.913	-686.89	-686.897	-686.897	92.9598	79.5693	138.339	120.999	119.981	6.96419e-15	186347300000	7.62337e-13	198010500000	0.0012867	6.10969e-09	2.67231e-06	3.81774e-06	0.00129319	-12.4934	-24.7511	-18.6703	-18.668	-18.3136	-12.4884	0.00291545	Σ	93.4521	-28.9141	84.8313
OMe2	353	-686.945	-686.91	-686.915	-686.892	-686.899	-686.899	92.8905	79.4828	138.319	120.99	120.01	1.79543e-14	188137800000	1.7307e-12	200637900000	0.00334534	2.50213e-08	9.17695e-06	1.28153e-05	0.00336735	-11.5667	-23.37	-17.4653	-17.4626	-17.1313	-11.5601	0.00283286
OMe2	363	-686.947	-686.912	-686.917	-686.894	-686.901	-686.901	92.8218	79.3966	138.299	120.981	120.038	4.39275e-14	189973400000	3.75535e-12	203244900000	0.00825479	9.48732e-08	2.94611e-05	4.02666e-05	0.00832462	-10.6914	-22.0651	-16.3268	-16.3236	-16.0144	-10.6829	0.00275482
OMe2	373	-686.949	-686.914	-686.919	-686.896	-686.903	-686.903	92.7535	79.3106	138.28	120.974	120.068	1.02424e-13	191844500000	7.81643e-12	205830800000	0.0194125	3.35111e-07	8.88943e-05	0.000119055	0.0196207	-9.86342	-20.8304	-15.2496	-15.2459	-14.9575	-9.85275	0.00268097
OMe	298.15	-686.935	-686.899	-686.905	-686.882	-686.889	-686.889	93.1962	79.5189	138.265	121.389	119.343	4.69705e-17	173225200000	1.16983e-14	182621600000	8.1056e-06	3.70656e-12	3.35419e-09	7.658e-09	8.11662e-06	-17.4206	-32.0185	-25.2107	-25.2095	-24.3851	-17.4192	0.00335402	NA-Rot	93.0757	-30.1883	84.0751	99.8643
OMe	303	-686.936	-686.9	-686.905	-686.883	-686.89	-686.89	93.1644	79.4766	138.255	121.381	119.355	8.68299e-17	173844000000	1.98794e-14	183895700000	1.50328e-05	9.23513e-12	7.48849e-09	1.67387e-08	1.5057e-05	-16.819	-31.1217	-24.4236	-24.4224	-23.6193	-16.8174	0.00330033	Inv	138.843	1.94241	139.422	4.56663e-05
OMe	313	-686.938	-686.902	-686.907	-686.885	-686.891	-686.892	93.0993	79.3898	138.235	121.365	119.381	2.90184e-16	175221900000	5.63177e-14	186517200000	5.06016e-05	5.55172e-11	3.62865e-08	7.7799e-08	5.07158e-05	-15.6377	-29.3605	-22.878	-22.8765	-22.1153	-15.6355	0.00319489	Inv2	121.833	1.49289	122.278	0.0413249
OMe	323	-686.939	-686.904	-686.909	-686.887	-686.893	-686.894	93.0347	79.3032	138.215	121.35	119.406	8.99809e-16	176713600000	1.49573e-13	189128000000	0.00015812	2.98927e-10	1.59597e-07	3.29046e-07	0.000158609	-14.5298	-27.7085	-21.4283	-21.4264	-20.7047	-14.5267	0.00309598	ΣInv	121.872	1.63142	122.359	0.0413706
OMe	333	-686.941	-686.906	-686.911	-686.889	-686.895	-686.896	92.9707	79.2167	138.195	121.334	119.433	2.60627e-15	178295800000	3.74589e-13	191725200000	0.000461699	1.45595e-09	6.42685e-07	1.27715e-06	0.00046362	-13.4887	-26.1558	-20.0658	-20.0635	-19.379	-13.4846	0.003003	Rot	118.542	-2.68022	117.743	0.0943496
OMe	343	-686.943	-686.908	-686.913	-686.89	-686.897	-686.898	92.9073	79.1305	138.175	121.32	119.46	7.09362e-15	179950100000	8.89138e-13	194306500000	0.00126713	6.47067e-09	2.3878e-06	4.58327e-06	0.00127411	-12.5087	-24.6937	-18.7829	-18.7802	-18.1308	-12.5032	0.00291545	Σ	93.1952	-29.7856	84.3146
OMe	353	-686.945	-686.91	-686.915	-686.892	-686.899	-686.9	92.8443	79.0445	138.157	121.305	119.488	1.82392e-14	181661500000	2.00947e-12	196870200000	0.00328584	2.64452e-08	8.24105e-06	1.53091e-05	0.00330942	-11.5846	-23.3147	-17.5729	-17.5696	-16.9535	-11.5775	0.00283286
OMe	363	-686.947	-686.912	-686.917	-686.894	-686.901	-686.901	92.7819	78.9588	138.138	121.292	119.516	4.45114e-14	183418400000	4.34165e-12	199415200000	0.00808794	1.00078e-07	2.65822e-05	4.78781e-05	0.0081625	-10.7118	-22.0117	-16.4297	-16.4259	-15.8413	-10.7026	0.00275482
OMe	373	-686.949	-686.914	-686.919	-686.896	-686.903	-686.903	92.72	78.8732	138.12	121.279	119.544	1.03535e-13	185211100000	9.00016e-12	201940500000	0.0189756	3.52848e-07	8.05688e-05	0.000140937	0.0191975	-9.88618	-20.7788	-15.348	-15.3436	-14.7888	-9.87455	0.00268097
tBu2	298.15	-729.565	-729.529	-729.534	-729.515	-729.517	-729.518	93.7331	81.3761	129.622	124.752	123.001	3.7823e-17	190096600000	5.53004e-15	191195000000	7.14147e-06	1.21101e-10	8.63856e-10	1.75098e-09	7.1442e-06	-17.5472	-28.532	-26.5672	-26.436	-25.8607	-17.5468	0.00335402	NA-Rot	93.8315	-28.7074	85.2724	99.9617
tBu2	303	-729.566	-729.53	-729.535	-729.516	-729.518	-729.519	93.6957	81.3362	129.623	124.748	123.015	7.03194e-17	190638400000	9.50219e-15	192520700000	1.33081e-05	2.84206e-10	1.9675e-09	3.915e-09	1.33142e-05	-16.9409	-27.6951	-25.7602	-25.6253	-25.0722	-16.9404	0.00330033	Inv	129.558	-0.210957	129.495	0.0016951
tBu2	313	-729.568	-729.532	-729.537	-729.518	-729.52	-729.521	93.6188	81.2541	129.623	124.742	123.045	2.37664e-16	191895700000	2.7512e-14	195249500000	4.52228e-05	1.519e-09	9.91452e-09	1.90252e-08	4.52533e-05	-15.7501	-26.0514	-24.1755	-24.0329	-23.5237	-15.7494	0.00319489	Inv2	124.918	0.561339	125.085	0.0120917
tBu2	323	-729.57	-729.534	-729.539	-729.52	-729.522	-729.523	93.5425	81.1722	129.625	124.735	123.076	7.44772e-16	193309800000	7.45753e-14	197968600000	0.000142581	7.32417e-09	4.52374e-08	8.38985e-08	0.000142718	-14.6333	-24.5097	-22.689	-22.5389	-22.0713	-14.6323	0.00309598	ΣInv	125.589	3.89519	126.751	0.0137868
tBu2	333	-729.572	-729.536	-729.541	-729.522	-729.524	-729.525	93.4667	81.0905	129.626	124.729	123.108	2.17875e-15	194849300000	1.90379e-13	200674800000	0.000419862	3.21552e-08	1.88561e-07	3.38679e-07	0.000420422	-13.5837	-23.0608	-21.292	-21.1345	-20.7064	-13.5824	0.003003	Rot	122.053	-3.17166	121.108	0.024509
tBu2	343	-729.574	-729.538	-729.543	-729.524	-729.526	-729.527	93.3914	81.0091	129.629	124.724	123.14	5.98599e-15	196489300000	4.60121e-13	203365600000	0.00116158	1.29592e-07	7.23699e-07	1.26119e-06	0.0011637	-12.5957	-21.6966	-19.9766	-19.8119	-19.4212	-12.5939	0.00291545	Σ	93.8755	-28.5605	85.3602
tBu2	353	-729.576	-729.54	-729.545	-729.527	-729.528	-729.529	93.3166	80.928	129.632	124.719	123.172	1.55281e-14	198210100000	1.05771e-12	206039000000	0.00303497	4.82923e-07	2.57539e-06	4.36218e-06	0.00304239	-11.664	-20.4099	-18.736	-18.5641	-18.209	-11.6616	0.00283286
tBu2	363	-729.578	-729.543	-729.547	-729.529	-729.531	-729.531	93.2422	80.8472	129.635	124.715	123.205	3.82146e-14	199995800000	2.32224e-12	208693600000	0.0075241	1.67478e-06	8.55094e-06	1.40994e-05	0.00754842	-10.784	-19.1942	-17.5639	-17.385	-17.0638	-10.7808	0.00275482
tBu2	373	-729.58	-729.545	-729.55	-729.531	-729.533	-729.533	93.1684	80.7666	129.639	124.711	123.239	8.95986e-14	201833500000	4.88762e-12	211328400000	0.0177728	5.43639e-06	2.66364e-05	4.28187e-05	0.0178477	-9.95166	-18.044	-16.4548	-16.2691	-15.9801	-9.94746	0.00268097
tBu	298.15	-729.565	-729.529	-729.533	-729.515	-729.517	-729.518	93.593	82.2077	129.495	124.395	123.128	4.00227e-17	190275600000	3.95403e-15	191702700000	7.53959e-06	1.27497e-10	9.97691e-10	1.66302e-09	7.54238e-06	-17.4929	-28.4805	-26.4232	-26.3029	-25.9122	-17.4926	0.00335402	NA-Rot	93.5126	-29.3176	84.7715	99.963
tBu	303	-729.566	-729.53	-729.534	-729.516	-729.518	-729.519	93.5561	82.2305	129.495	124.393	123.143	7.43246e-17	190822900000	6.66254e-15	193004300000	1.40281e-05	2.9895e-10	2.26559e-09	3.72113e-09	1.40344e-05	-16.8882	-27.6445	-25.6192	-25.4952	-25.123	-16.8877	0.00330033	Inv	129.421	-0.242024	129.349	0.00169041
tBu	313	-729.568	-729.532	-729.536	-729.518	-729.52	-729.521	93.4805	82.2798	129.496	124.389	123.174	2.50638e-16	192090900000	1.855e-14	195687700000	4.75151e-05	1.59505e-09	1.13509e-08	1.81097e-08	4.75461e-05	-15.7007	-26.0026	-24.0402	-23.9087	-23.573	-15.7	0.00319489	Inv2	124.458	0.217885	124.523	0.0132278
tBu	323	-729.57	-729.534	-729.538	-729.52	-729.522	-729.523	93.4054	82.3318	129.498	124.386	123.205	7.83784e-16	193514600000	4.84239e-14	198366800000	0.000149316	7.67833e-09	5.15098e-08	7.997e-08	0.000149455	-14.5871	-24.4625	-22.5591	-22.4202	-22.1193	-14.5862	0.00309598	ΣInv	125.129	3.45818	126.16	0.0149182
tBu	333	-729.572	-729.536	-729.54	-729.522	-729.524	-729.525	93.3308	82.3865	129.5	124.384	123.237	2.28836e-15	195062800000	1.19212e-13	201037400000	0.000438213	3.36585e-08	2.13607e-07	3.23233e-07	0.000438783	-13.5409	-23.0151	-21.1673	-21.0209	-20.753	-13.5396	0.003003	Rot	122.168	-3.21571	121.209	0.022049
tBu	343	-729.574	-729.538	-729.542	-729.524	-729.526	-729.527	93.2567	82.4439	129.502	124.382	123.269	6.27544e-15	196710900000	2.78204e-13	203696400000	0.00120813	1.35455e-07	8.15864e-07	1.20513e-06	0.00121029	-12.5564	-21.6524	-19.8567	-19.7031	-19.4667	-12.5546	0.00291545	Σ	93.5562	-29.172	84.8585
tBu	353	-729.576	-729.54	-729.545	-729.527	-729.529	-729.529	93.1831	82.5039	129.506	124.381	123.302	1.62507e-14	198439100000	6.18264e-13	206341300000	0.00314526	5.04085e-07	2.89009e-06	4.173e-06	0.00315283	-11.6283	-20.367	-18.6207	-18.4599	-18.2533	-11.6259	0.00283286
tBu	363	-729.578	-729.543	-729.547	-729.529	-729.531	-729.531	93.1099	82.5664	129.509	124.38	123.336	3.9927e-14	200231700000	1.31375e-12	208970200000	0.00776843	1.74594e-06	9.55425e-06	1.35024e-05	0.00779324	-10.7521	-19.1526	-17.4529	-17.2851	-17.107	-10.7489	0.00275482
tBu	373	-729.58	-729.545	-729.549	-729.531	-729.533	-729.533	93.0373	82.6313	129.514	124.38	123.37	9.34673e-14	202075900000	2.67887e-12	211581800000	0.0182784	5.66042e-06	2.9639e-05	4.10468e-05	0.0183548	-9.92361	-18.0036	-16.348	-16.1732	-16.0224	-9.91945	0.00268097

## Sheet: SF BHHLYP-D4 SMD on wB97X-3c
kB/h	2.08366e+10
SF-DFT BHHLYP-D4/def2-TZVP/SMD(toluene)//DFT wB97X-3c/SMD(toluene)		ABSOLUTE FREE ENERGIES						FREE ENERGIES RELATIVE TO Z ISOMER					k(NA-Rot)					kInv, kInv2, kRot			Total k	Eyring analysis							Activation parameters
Substituent	T	Abs ΔG Z	Abs ΔG MEP1	Abs ΔG MEP2	Abs ΔG TSInv	Abs ΔG TSInv2	Abs ΔG TSRot	Rel ΔG MEP1	Rel ΔG MEP2	Rel ΔG TSInv	Rel ΔG TSInv2	Rel ΔG TSRot	exp(-G MEP1/RT)	(kB*T/h)*Γ(MEP1)	exp(-G MEP2/RT)	(kB*T/h)*Γ(MEP2)	kNA-Rot	kInv	kInv2	kRot	Σk	ln(kNA-Rot/T)	ln(kInv/T)	ln(kInv2/T)	ln(ΣkInv/T)	ln(kRot/T)	Σ ln(k/T)	1/T		ΔH kJ/mol	ΔS J/(mol*K)	ΔG kJ/mol	Rate share
H	298.15	-572.468	-572.433	-572.438	-572.42	-572.42	-572.422	92.6932	79.0285	128.147	128.147	122.036	5.75368e-17	195222100000	1.42571e-14	193493900000	1.11869e-05	2.19612e-10	2.19612e-10	2.58383e-09	1.11899e-05	-17.0984	-27.9368	-27.9368	-27.2436	-25.4716	-17.0981	0.00335402	NA-Rot	92.5759	-29.1894	83.8731	99.973
H	303	-572.469	-572.434	-572.439	-572.42	-572.42	-572.423	92.6593	78.9858	128.14	128.14	122.049	1.06105e-16	195717900000	2.41556e-14	194826200000	2.06755e-05	5.11839e-10	5.11839e-10	5.74488e-09	2.06823e-05	-16.5003	-27.1067	-27.1067	-26.4136	-24.6887	-16.5	0.00330033	Inv	128.485	1.1394	128.825	0.00196259
H	313	-572.471	-572.436	-572.441	-572.422	-572.422	-572.424	92.5898	78.898	128.128	128.128	122.076	3.52936e-16	196897200000	6.80341e-14	197569900000	6.91346e-05	2.69868e-09	2.69868e-09	2.76125e-08	6.91676e-05	-15.3257	-25.4767	-25.4767	-24.7836	-23.1512	-15.3252	0.00319489	Inv2	128.485	1.1394	128.825	0.00196259
H	323	-572.472	-572.437	-572.442	-572.424	-572.424	-572.426	92.5209	78.8103	128.115	128.115	122.104	1.08953e-15	198251800000	1.79705e-13	200305700000	0.000214714	1.28473e-08	1.28473e-08	1.20517e-07	0.00021486	-14.2239	-23.9478	-23.9478	-23.2546	-21.7091	-14.2232	0.00309598	ΣInv	128.485	6.90222	130.543	0.00392517
H	333	-572.474	-572.439	-572.444	-572.425	-572.425	-572.428	92.4525	78.7229	128.104	128.104	122.132	3.14272e-15	199746900000	4.47739e-13	203030000000	0.000623444	5.57306e-08	5.57306e-08	4.81812e-07	0.000624037	-13.1884	-22.5109	-22.5109	-21.8177	-20.3539	-13.1874	0.003003	Rot	121.187	-2.84095	120.34	0.0230906
H	343	-572.476	-572.441	-572.446	-572.427	-572.427	-572.429	92.3846	78.6356	128.093	128.093	122.161	8.5205e-15	201354800000	1.05764e-12	205739900000	0.00170222	2.22079e-07	2.22079e-07	1.77791e-06	0.00170444	-12.2136	-21.158	-21.158	-20.4648	-19.0778	-12.2122	0.00291545	Σ	92.6079	-29.0827	83.9369
H	353	-572.478	-572.442	-572.448	-572.429	-572.429	-572.431	92.3172	78.5486	128.082	128.082	122.19	2.18277e-14	203053600000	2.37943e-12	208433300000	0.00439294	8.18807e-07	8.18807e-07	6.09681e-06	0.00440068	-11.2942	-19.8819	-19.8819	-19.1887	-17.8742	-11.2925	0.00283286
H	363	-572.479	-572.444	-572.449	-572.43	-572.43	-572.433	92.2503	78.4618	128.072	128.072	122.219	5.30845e-14	204825700000	5.11883e-12	211108700000	0.0107648	2.81116e-06	2.81116e-06	1.95469e-05	0.0107899	-10.4259	-18.6763	-18.6763	-17.9832	-16.7371	-10.4235	0.00275482
H	373	-572.481	-572.446	-572.451	-572.432	-572.432	-572.434	92.184	78.3752	128.063	128.063	122.25	1.23073e-13	206656900000	1.05682e-11	213764900000	0.0251507	9.03855e-06	9.03855e-06	5.89085e-05	0.0252276	-9.60445	-17.5356	-17.5356	-16.8424	-15.6611	-9.60139	0.00268097
Br	298.15	-3146.03	-3146	-3146	-3145.98	-3145.98	-3145.99	92.0165	77.6011	127.122	129.226	121.168	7.5597e-17	190118600000	2.53581e-14	189064400000	1.43294e-05	3.3202e-10	1.42126e-10	3.66718e-09	1.43336e-05	-16.8508	-27.5234	-28.3719	-27.1671	-25.1214	-16.8505	0.00335402	NA-Rot	91.9084	-29.3698	83.1518	99.9711
Br	303	-3146.03	-3146	-3146	-3145.98	-3145.98	-3145.99	91.9831	77.559	127.125	129.221	121.185	1.3878e-16	190632300000	4.25603e-14	190379800000	2.63698e-05	7.66104e-10	3.3329e-10	8.0942e-09	2.6379e-05	-16.257	-26.7034	-27.5357	-26.3422	-24.3459	-16.2567	0.00330033	Inv	126.933	-0.630373	126.745	0.00231638
Br	313	-3146.03	-3146	-3146.01	-3145.99	-3145.99	-3145.99	91.9145	77.4721	127.129	129.213	121.221	4.57516e-16	191837700000	1.17676e-13	193086900000	8.7431e-05	3.96056e-09	1.77864e-09	3.83492e-08	8.74751e-05	-15.0909	-25.0931	-25.8936	-24.7221	-22.8227	-15.0904	0.00319489	Inv2	129.441	0.726467	129.657	0.000991558
Br	323	-3146.04	-3146	-3146.01	-3145.99	-3145.99	-3145.99	91.8464	77.3854	127.135	129.205	121.258	1.40062e-15	193206600000	3.05493e-13	195783500000	0.000269391	1.85096e-08	8.56403e-09	1.65136e-07	0.000269583	-13.997	-23.5826	-24.3533	-23.2024	-21.3941	-13.9963	0.00309598	ΣInv	127.738	5.02936	129.238	0.00330794
Br	333	-3146.04	-3146	-3146.01	-3145.99	-3145.99	-3145.99	91.7789	77.2988	127.141	129.197	121.295	4.0084e-15	194706200000	7.48875e-13	198466600000	0.000776383	7.89123e-08	3.7549e-08	6.51874e-07	0.000777152	-12.969	-22.1631	-22.9058	-21.7738	-20.0516	-12.968	0.003003	Rot	120.053	-3.73337	118.94	0.0255845
Br	343	-3146.04	-3146.01	-3146.01	-3145.99	-3145.99	-3145.99	91.7119	77.2124	127.147	129.19	121.333	1.07873e-14	196310900000	1.74214e-12	201133800000	0.00210495	3.0936e-07	1.51143e-07	2.3769e-06	0.00210778	-12.0012	-20.8265	-21.5428	-20.4287	-18.7874	-11.9998	0.00291545	Σ	91.9407	-29.2618	83.2163
Br	353	-3146.04	-3146.01	-3146.01	-3145.99	-3145.99	-3146	91.6454	77.1262	127.154	129.183	121.371	2.74424e-14	198000000000	3.86332e-12	203783300000	0.00539636	1.12316e-06	5.62593e-07	8.05958e-06	0.00540611	-11.0885	-19.5658	-20.2572	-19.1598	-17.5951	-11.0867	0.00283286
Br	363	-3146.04	-3146.01	-3146.01	-3146	-3145.99	-3146	91.5794	77.0401	127.162	129.177	121.409	6.63001e-14	199757200000	8.19888e-12	206413700000	0.0131411	3.80023e-06	1.94896e-06	2.55656e-05	0.0131724	-10.2264	-18.3749	-19.0426	-17.9609	-16.4687	-10.224	0.00275482
Br	373	-3146.05	-3146.01	-3146.02	-3146	-3146	-3146	91.5139	76.9542	127.171	129.172	121.448	1.52755e-13	201569000000	1.67108e-11	209024100000	0.0305216	1.2051e-05	6.31996e-06	7.62729e-05	0.0306162	-9.4109	-17.2479	-17.8934	-16.8263	-15.4028	-9.4078	0.00268097
CF32	298.15	-909.542	-909.507	-909.512	-909.498	-909.492	-909.496	92.2203	77.5232	115.761	130.136	121.525	6.9632e-17	202383800000	2.61673e-14	200162600000	1.40546e-05	3.24916e-08	9.84511e-11	3.17528e-09	1.40903e-05	-16.8702	-22.9399	-28.7391	-22.9369	-25.2655	-16.8676	0.00335402	NA-Rot	92.0236	-29.1467	83.3335	99.7462
CF32	303	-909.543	-909.508	-909.513	-909.499	-909.493	-909.496	92.1871	77.4798	115.694	130.062	121.471	1.27982e-16	202802700000	4.39185e-14	201549800000	2.58791e-05	7.1583e-08	2.38705e-10	7.22695e-09	2.59582e-05	-16.2758	-22.1661	-27.8695	-22.1628	-24.4592	-16.2728	0.00330033	Inv	120.03	14.2981	124.293	0.230595
CF32	313	-909.544	-909.509	-909.515	-909.5	-909.495	-909.498	92.1192	77.3906	115.557	129.909	121.357	4.22908e-16	203849400000	1.21423e-13	204405300000	8.59112e-05	3.38189e-07	1.36122e-09	3.63961e-08	8.62872e-05	-15.1084	-20.6459	-26.1611	-20.6418	-22.875	-15.104	0.00319489	Inv2	134.873	15.8676	139.604	0.000698713
CF32	323	-909.546	-909.511	-909.517	-909.502	-909.497	-909.5	92.0517	77.3014	115.416	129.753	121.242	1.29753e-15	205100900000	3.15204e-13	207250700000	0.000265045	1.45389e-06	6.98191e-09	1.66132e-07	0.000266672	-14.0133	-19.2189	-24.5576	-19.2141	-21.3881	-14.0071	0.00309598	ΣInv	120.114	14.6027	124.468	0.231294
CF32	333	-909.548	-909.513	-909.519	-909.504	-909.499	-909.502	91.9849	77.2124	115.274	129.595	121.124	3.72101e-15	206516500000	7.72623e-13	210082800000	0.00076483	5.73572e-06	3.25171e-08	6.93393e-07	0.000771291	-12.984	-17.8769	-23.0496	-17.8713	-19.9898	-12.9756	0.003003	Rot	125.07	11.8698	128.609	0.0225352
CF32	343	-909.55	-909.515	-909.521	-909.506	-909.501	-909.504	91.9185	77.1236	115.13	129.436	121.004	1.00333e-14	208064300000	1.79728e-12	212898800000	0.00207625	2.09205e-05	1.38671e-07	2.66692e-06	0.00209998	-12.0149	-16.6125	-21.6289	-16.6059	-18.6723	-12.0036	0.00291545	Σ	92.2888	-28.2581	83.8637
CF32	353	-909.552	-909.517	-909.523	-909.508	-909.503	-909.506	91.8527	77.035	114.984	129.274	120.883	2.55709e-14	209719000000	3.98524e-12	215696700000	0.00532945	7.10135e-05	5.45524e-07	9.51775e-06	0.00541052	-11.101	-15.4191	-20.288	-15.4115	-17.4288	-11.0859	0.00283286
CF32	363	-909.554	-909.519	-909.525	-909.51	-909.505	-909.508	91.7874	76.9466	114.837	129.11	120.759	6.18853e-14	211460200000	8.45684e-12	218475000000	0.0129942	0.000225661	1.99283e-06	3.17125e-05	0.0132536	-10.2377	-14.2909	-19.0204	-14.2821	-16.2532	-10.2179	0.00275482
CF32	373	-909.556	-909.521	-909.527	-909.512	-909.507	-909.51	91.7226	76.8584	114.688	128.945	120.634	1.42814e-13	213271600000	1.72351e-11	221232600000	0.0302168	0.000674838	6.80016e-06	9.91907e-05	0.0309977	-9.42093	-13.2226	-17.8201	-13.2126	-15.14	-9.39542	0.00268097
CF3	298.15	-909.542	-909.507	-909.512	-909.498	-909.492	-909.495	90.4363	77.5729	115.814	130.068	123.291	1.43007e-16	200714400000	2.56479e-14	200810200000	2.85444e-05	3.17981e-08	1.01155e-10	1.55773e-09	2.85779e-05	-16.1616	-22.9615	-28.712	-22.9583	-25.9776	-16.1605	0.00335402	NA-Rot	94.7016	-14.2939	90.4398	99.8829
CF3	303	-909.543	-909.508	-909.513	-909.499	-909.493	-909.496	90.333	77.5296	115.749	129.995	123.306	2.67172e-16	201130400000	4.30596e-14	202192800000	5.34067e-05	7.00588e-08	2.45157e-10	3.48759e-09	5.34805e-05	-15.5513	-22.1877	-27.8429	-22.1842	-25.1878	-15.5499	0.00330033	Inv	120.038	14.1457	124.255	0.111268
CF3	313	-909.544	-909.51	-909.515	-909.5	-909.495	-909.497	90.1183	77.4404	115.612	129.841	123.339	9.12369e-16	202169500000	1.19121e-13	205040400000	0.000183071	3.31025e-07	1.39685e-09	1.69927e-08	0.00018342	-14.3518	-20.6673	-26.1352	-20.6631	-23.6367	-14.3499	0.00319489	Inv2	134.806	15.8694	139.538	0.000353963
CF3	323	-909.546	-909.512	-909.517	-909.502	-909.497	-909.499	89.9015	77.3512	115.474	129.686	123.373	2.8898e-15	203411600000	3.09403e-13	207879600000	0.000582496	1.42324e-06	7.159e-09	7.51187e-08	0.000584001	-13.2258	-19.2402	-24.5325	-19.2352	-22.1818	-13.2233	0.00309598	ΣInv	120.126	14.463	124.438	0.111622
CF3	333	-909.548	-909.514	-909.519	-909.504	-909.499	-909.501	89.6826	77.2623	115.333	129.528	123.407	8.54702e-15	204816400000	7.58812e-13	210706900000	0.00173161	5.61537e-06	3.33171e-08	3.03937e-07	0.00173756	-12.1668	-17.8981	-23.0253	-17.8922	-20.8146	-12.1634	0.003003	Rot	122.259	-3.45353	121.229	0.00545083
CF3	343	-909.55	-909.516	-909.521	-909.506	-909.501	-909.503	89.4617	77.1736	115.191	129.368	123.442	2.37468e-14	206352200000	1.76605e-12	213519200000	0.00483734	2.0483e-05	1.41983e-07	1.13427e-06	0.0048591	-11.1691	-16.6336	-21.6053	-16.6267	-19.5272	-11.1646	0.00291545	Σ	94.7957	-13.9758	90.6288
CF3	353	-909.552	-909.518	-909.523	-909.508	-909.503	-909.505	89.2389	77.085	115.046	129.207	123.478	6.23067e-14	207993800000	3.91793e-12	216314500000	0.0127642	6.95337e-05	5.58177e-07	3.93121e-06	0.0128383	-10.2276	-15.4402	-20.2651	-15.4322	-18.313	-10.2218	0.00283286
CF3	363	-909.554	-909.52	-909.525	-909.51	-909.505	-909.507	89.0142	76.9966	114.9	129.043	123.513	1.55113e-13	209721300000	8.31799e-12	219091100000	0.03196	0.000220974	2.03777e-06	1.27309e-05	0.0321957	-9.33767	-14.3119	-18.9981	-14.3027	-17.1659	-9.33032	0.00275482
CF3	373	-909.556	-909.522	-909.527	-909.512	-909.507	-909.509	88.7878	76.9084	114.752	128.878	123.55	3.67935e-13	211518200000	1.69596e-11	221847700000	0.0762478	0.000660861	6.94933e-06	3.8733e-05	0.0769544	-8.49534	-13.2435	-17.7984	-13.2331	-16.0804	-8.48612	0.00268097
CN	298.15	-664.703	-664.668	-664.674	-664.66	-664.652	-664.657	90.1888	75.5602	112.199	132.865	120.75	1.58023e-16	197492600000	5.77686e-14	195919300000	3.11225e-05	1.36709e-07	3.27329e-11	4.34028e-09	3.12636e-05	-16.0752	-21.503	-29.8402	-21.5028	-24.9529	-16.0707	0.00335402	NA-Rot	90.0051	-29.3068	81.2673	99.5487
CN	303	-664.703	-664.669	-664.675	-664.661	-664.653	-664.657	90.1559	75.5181	112.209	132.86	120.767	2.86635e-16	197939000000	9.56859e-14	197289400000	5.65663e-05	2.85597e-07	7.86007e-11	9.55654e-09	5.68615e-05	-15.4938	-20.7824	-28.9804	-20.7821	-24.1798	-15.4886	0.00330033	Inv	111.519	-2.27318	110.841	0.43728
CN	313	-664.705	-664.671	-664.676	-664.662	-664.655	-664.659	90.0883	75.4314	112.229	132.851	120.802	9.22952e-16	199029900000	2.57791e-13	200107600000	0.000183043	1.21454e-06	4.39461e-10	4.50616e-08	0.000184303	-14.352	-19.3673	-27.2917	-19.367	-22.6614	-14.3451	0.00319489	Inv2	133.117	0.849567	133.37	0.0001047
CN	323	-664.707	-664.673	-664.678	-664.664	-664.656	-664.661	90.0212	75.3448	112.251	132.842	120.837	2.76377e-15	200311600000	6.53154e-13	202913700000	0.000551312	4.72567e-06	2.2105e-09	1.93172e-07	0.000556233	-13.2809	-18.0402	-25.7077	-18.0397	-21.2373	-13.272	0.00309598	ΣInv	111.532	-2.22699	110.868	0.437384
CN	333	-664.709	-664.674	-664.68	-664.666	-664.658	-664.663	89.9546	75.2583	112.273	132.833	120.872	7.74709e-15	201746000000	1.56494e-12	205704800000	0.00155539	1.69574e-05	1.00987e-08	7.59352e-07	0.00157312	-12.2742	-16.7929	-24.219	-16.7924	-19.8989	-12.2628	0.003003	Rot	119.678	-3.59092	118.608	0.0138828
CN	343	-664.711	-664.676	-664.682	-664.668	-664.66	-664.664	89.8885	75.172	112.296	132.824	120.909	2.04457e-14	203303400000	3.5631e-12	208478300000	0.00413355	5.65153e-05	4.22546e-08	2.75792e-06	0.00419287	-11.3263	-15.6187	-22.8173	-15.618	-18.6388	-11.3121	0.00291545	Σ	90.2629	-28.4218	81.789
CN	353	-664.712	-664.678	-664.684	-664.67	-664.662	-664.666	89.8229	75.0858	112.32	132.817	120.945	5.10633e-14	204960100000	7.74266e-12	211232800000	0.0103994	0.000176033	1.63136e-07	9.31674e-06	0.0105849	-10.4325	-14.5113	-21.4951	-14.5104	-17.4502	-10.4148	0.00283286
CN	363	-664.714	-664.68	-664.686	-664.671	-664.664	-664.668	89.7578	74.9998	112.345	132.809	120.982	1.21241e-13	206697100000	1.61198e-11	213966700000	0.0248794	0.000515301	5.8502e-07	2.94503e-05	0.0254248	-9.58812	-13.4652	-20.246	-13.464	-16.3272	-9.56643	0.00275482
CN	373	-664.716	-664.682	-664.688	-664.673	-664.666	-664.67	89.6931	74.914	112.37	132.803	121.02	2.7478e-13	208498900000	3.22642e-11	216679300000	0.0568257	0.00142469	1.96018e-06	8.75728e-05	0.0583399	-8.78934	-12.4754	-19.0641	-12.474	-15.2646	-8.76305	0.00268097
Cl	298.15	-1032.1	-1032.06	-1032.07	-1032.05	-1032.05	-1032.05	91.8305	77.3054	128.31	128.631	120.766	8.149e-17	191982700000	2.85713e-14	191558500000	1.56001e-05	2.05652e-10	1.80675e-10	4.31379e-09	1.56048e-05	-16.7658	-28.0024	-28.1319	-27.3719	-24.959	-16.7655	0.00335402	NA-Rot	91.669	-29.4662	82.8836	99.9699
Cl	303	-1032.1	-1032.06	-1032.07	-1032.05	-1032.05	-1032.05	91.7979	77.2637	128.31	128.623	120.782	1.49364e-16	192505500000	4.78538e-14	192883800000	2.86641e-05	4.78568e-10	4.22566e-10	9.50023e-09	2.86745e-05	-16.1736	-27.174	-27.2984	-26.5411	-24.1857	-16.1732	0.00330033	Inv	128.251	-0.193085	128.193	0.00131788
Cl	313	-1032.1	-1032.06	-1032.07	-1032.05	-1032.05	-1032.05	91.7312	77.1777	128.31	128.609	120.816	4.90902e-16	193730400000	1.31771e-13	195612400000	9.4753e-05	2.51568e-09	2.24339e-09	4.48136e-08	9.48026e-05	-15.0104	-25.5469	-25.6615	-24.9094	-22.667	-15.0099	0.00319489	Inv2	129.029	1.34288	129.43	0.00115782
Cl	323	-1032.1	-1032.07	-1032.07	-1032.05	-1032.05	-1032.05	91.6651	77.0919	128.312	128.594	120.851	1.49849e-15	195119300000	3.40771e-13	198331900000	0.000291125	1.19427e-08	1.07492e-08	1.92182e-07	0.000291339	-13.9194	-24.0208	-24.1261	-23.3789	-21.2425	-13.9187	0.00309598	ΣInv	128.621	6.29038	130.496	0.00247569
Cl	333	-1032.1	-1032.07	-1032.07	-1032.05	-1032.05	-1032.06	91.5995	77.0063	128.313	128.581	120.886	4.27678e-15	196639500000	8.32335e-13	201038800000	0.000836779	5.16707e-08	4.69138e-08	7.55717e-07	0.000837633	-12.8941	-22.5865	-22.6831	-21.9405	-19.9037	-12.8931	0.003003	Rot	119.708	-3.54141	118.652	0.027644
Cl	343	-1032.1	-1032.07	-1032.08	-1032.06	-1032.06	-1032.06	91.5344	76.9208	128.315	128.567	120.921	1.14799e-14	198265100000	1.92969e-12	203730700000	0.00226297	2.05397e-07	1.88023e-07	2.74553e-06	0.00226611	-11.9288	-21.2361	-21.3244	-20.5861	-18.6433	-11.9274	0.00291545	Σ	91.702	-29.3558	82.9495
Cl	353	-1032.11	-1032.07	-1032.08	-1032.06	-1032.06	-1032.06	91.4699	76.8356	128.318	128.555	120.958	2.91332e-14	199975500000	4.26542e-12	206405500000	0.00578762	7.55547e-07	6.97006e-07	9.27757e-06	0.00579835	-11.0185	-19.9623	-20.0429	-19.3087	-17.4544	-11.0167	0.00283286
Cl	363	-1032.11	-1032.07	-1032.08	-1032.06	-1032.06	-1032.06	91.406	76.7505	128.321	128.543	120.994	7.02214e-14	201754000000	9.02459e-12	209061800000	0.0140618	2.58831e-06	2.40526e-06	2.93342e-05	0.0140962	-10.1587	-18.7589	-18.8323	-18.1018	-16.3312	-10.1563	0.00275482
Cl	373	-1032.11	-1032.08	-1032.08	-1032.06	-1032.06	-1032.06	91.3426	76.6656	128.325	128.531	121.032	1.61434e-13	203587400000	1.83407e-11	211698500000	0.03259	8.30481e-06	7.77108e-06	8.72487e-05	0.0326933	-9.34533	-17.6203	-17.6867	-16.9598	-15.2683	-9.34216	0.00268097
F	298.15	-671.725	-671.69	-671.695	-671.674	-671.677	-671.679	92.6236	78.9988	134.508	126.886	121.082	5.91759e-17	187709400000	1.44292e-14	190091300000	1.10631e-05	1.68747e-11	3.65177e-10	3.79694e-09	1.10673e-05	-17.1095	-30.5028	-27.4282	-27.3831	-25.0867	-17.1091	0.00335402	NA-Rot	92.4086	-29.842	83.5112	99.9622
F	303	-671.726	-671.69	-671.696	-671.674	-671.677	-671.68	92.5918	78.9573	134.502	126.878	121.097	1.08988e-16	188237700000	2.44303e-14	191396200000	2.04261e-05	4.09613e-11	8.44764e-10	8.38459e-09	2.04353e-05	-16.5124	-29.6321	-26.6057	-26.5583	-24.3106	-16.512	0.00330033	Inv	134.794	0.966372	135.083	0.000152474
F	313	-671.727	-671.692	-671.697	-671.676	-671.679	-671.681	92.5267	78.8721	134.492	126.862	121.127	3.61608e-16	189466800000	6.87143e-14	194084300000	6.81625e-05	2.3393e-10	4.38897e-09	3.97609e-08	6.82069e-05	-15.3398	-27.9222	-24.9904	-24.9384	-22.7866	-15.3392	0.00319489	Inv2	127.325	1.47704	127.765	0.00329962
F	323	-671.729	-671.694	-671.699	-671.678	-671.681	-671.683	92.4621	78.7871	134.481	126.847	121.159	1.11366e-15	190852400000	1.81267e-13	196765300000	0.000211285	1.20037e-09	2.06076e-08	1.71362e-07	0.000211479	-14.24	-26.3183	-23.4753	-23.4186	-21.3571	-14.239	0.00309598	ΣInv	127.767	3.32397	128.758	0.00345209
F	333	-671.731	-671.696	-671.701	-671.68	-671.682	-671.685	92.3981	78.7023	134.471	126.831	121.19	3.20505e-15	192363000000	4.5108e-13	199435500000	0.000612337	5.58762e-09	8.82416e-08	6.76981e-07	0.000613108	-13.2064	-24.8109	-22.0513	-21.9899	-20.0138	-13.2051	0.003003	Rot	120.125	-3.20456	119.169	0.0343079
F	343	-671.733	-671.697	-671.703	-671.681	-671.684	-671.686	92.3346	78.6176	134.462	126.817	121.223	8.67118e-15	193974000000	1.06434e-12	202092200000	0.00166893	2.37968e-08	3.47367e-07	2.47033e-06	0.00167177	-12.2333	-23.3914	-20.7106	-20.6444	-18.7489	-12.2316	0.00291545	Σ	92.4485	-29.7084	83.5909
F	353	-671.734	-671.699	-671.704	-671.683	-671.686	-671.688	92.2717	78.5333	134.453	126.803	121.255	2.2169e-14	195665600000	2.39187e-12	204733200000	0.00429962	9.34204e-08	1.26607e-06	8.38225e-06	0.00430936	-11.3157	-22.0526	-19.4461	-19.3749	-17.5559	-11.3134	0.00283286
F	363	-671.736	-671.701	-671.706	-671.685	-671.688	-671.69	92.2093	78.4491	134.444	126.79	121.289	5.38117e-14	197422000000	5.14034e-12	207357000000	0.0105188	3.40337e-07	4.29962e-06	2.66069e-05	0.01055	-10.449	-20.7877	-18.2514	-18.1752	-16.4287	-10.446	0.00275482
F	373	-671.738	-671.703	-671.708	-671.687	-671.69	-671.692	92.1473	78.3652	134.436	126.777	121.323	1.24536e-13	199230400000	1.06023e-11	209962200000	0.0245378	1.1575e-06	1.36827e-05	7.9431e-05	0.0246321	-9.62912	-19.5908	-17.121	-17.0397	-15.3622	-9.62528	0.00268097
NMe2	298.15	-706.342	-706.309	-706.315	-706.289	-706.296	-706.3	86.8112	72.7432	141.489	122.145	111.597	6.17294e-16	168421500000	1.79987e-13	182717100000	0.000103638	1.00952e-12	2.47321e-09	1.74295e-07	0.000103815	-14.8722	-33.3191	-25.5153	-25.5149	-21.2601	-14.8705	0.00335402	NA-Rot	82.8571	-43.2486	69.9626	99.8297
NMe2	303	-706.343	-706.31	-706.316	-706.29	-706.297	-706.301	86.8402	72.6928	141.484	122.131	111.606	1.06891e-15	169180600000	2.93707e-13	184072500000	0.000180237	2.56313e-12	5.56079e-09	3.62759e-07	0.000180605	-14.335	-32.4035	-24.7213	-24.7208	-20.5433	-14.3329	0.00330033	Inv	141.72	0.784726	141.954	9.72421e-07
NMe2	313	-706.345	-706.312	-706.318	-706.291	-706.299	-706.303	86.9024	72.5892	141.474	122.103	111.626	3.13958e-15	170814100000	7.68414e-13	186848900000	0.000534288	1.59876e-11	2.73235e-08	1.53144e-06	0.000535847	-13.2808	-30.6054	-23.1617	-23.1611	-19.1355	-13.2779	0.00319489	Inv2	122.941	2.67615	123.739	0.00238233
NMe2	323	-706.347	-706.314	-706.32	-706.293	-706.301	-706.305	86.9677	72.4857	141.465	122.076	111.647	8.61637e-15	172522800000	1.89407e-12	189599700000	0.00148039	8.91014e-11	1.21762e-07	5.91826e-06	0.00148643	-12.2931	-28.9189	-21.6989	-21.6981	-17.8151	-12.289	0.00309598	ΣInv	122.959	2.7369	123.775	0.0023833
NMe2	333	-706.349	-706.316	-706.322	-706.295	-706.303	-706.307	87.0361	72.3824	141.457	122.049	111.668	2.22312e-14	174290500000	4.42218e-12	192323900000	0.00385711	4.48183e-10	4.96431e-07	2.11029e-05	0.00387871	-11.366	-27.334	-20.324	-20.3231	-16.5742	-11.3604	0.003003	Rot	110.958	-2.13674	110.321	0.16789
NMe2	343	-706.351	-706.318	-706.324	-706.297	-706.305	-706.309	87.1074	72.2791	141.449	122.022	111.689	5.42189e-14	176104000000	9.8263e-12	195021200000	0.00950082	2.05301e-09	1.86615e-06	6.99195e-05	0.00957261	-10.4941	-25.8417	-19.0294	-19.0283	-15.4059	-10.4866	0.00291545	Σ	83.032	-42.6627	70.3121
NMe2	353	-706.353	-706.32	-706.326	-706.299	-706.307	-706.311	87.1816	72.1761	141.442	121.996	111.712	1.25595e-13	177953000000	2.08675e-11	197691400000	0.0222297	8.63202e-09	6.51245e-06	0.000216599	0.0224528	-9.6728	-24.4343	-17.8083	-17.8069	-14.3039	-9.66281	0.00283286
NMe2	363	-706.355	-706.322	-706.328	-706.302	-706.309	-706.313	87.2586	72.0732	141.437	121.97	111.734	2.77519e-13	179828900000	4.25107e-11	200334500000	0.0496152	3.355e-08	2.12282e-05	0.000630838	0.0502673	-8.89786	-23.1046	-16.6546	-16.653	-13.2629	-8.8848	0.00275482
NMe2	373	-706.358	-706.324	-706.33	-706.304	-706.311	-706.315	87.3383	71.9705	141.431	121.945	111.757	5.8717e-13	181724900000	8.33556e-11	202950500000	0.106035	1.213e-07	6.49858e-05	0.00173597	0.107836	-8.16557	-21.8466	-15.5629	-15.5611	-12.2778	-8.14873	0.00268097
NO2	298.15	-776.951	-776.917	-776.923	-776.911	-776.9	-776.905	88.8939	73.5293	104.657	134.431	120.81	2.66439e-16	204644100000	1.31074e-13	200879800000	5.44125e-05	2.86497e-06	1.74023e-11	4.2377e-09	5.72817e-05	-15.5165	-18.4606	-30.472	-18.4605	-24.9768	-15.4651	0.00335402	NA-Rot	88.7118	-29.0005	80.0653	94.991
NO2	303	-776.952	-776.918	-776.924	-776.912	-776.901	-776.906	88.8604	73.4843	104.665	134.424	120.825	4.7937e-16	205044100000	2.14525e-13	202299100000	9.80699e-05	5.70476e-06	4.22565e-11	9.33777e-09	0.000103784	-14.9436	-17.7879	-29.601	-17.7879	-24.2029	-14.8869	0.00330033	Inv	104.086	-1.90729	103.517	5.00154
NO2	313	-776.954	-776.92	-776.926	-776.914	-776.903	-776.908	88.7917	73.3915	104.682	134.409	120.858	1.51902e-15	206059000000	5.6454e-13	205216200000	0.000312165	2.20782e-05	2.41491e-10	4.4096e-08	0.000334288	-13.8182	-16.4671	-27.8904	-16.4671	-22.6831	-13.7497	0.00319489	Inv2	134.844	1.38819	135.258	3.03803e-05
NO2	323	-776.956	-776.922	-776.928	-776.916	-776.904	-776.91	88.7236	73.2989	104.7	134.394	120.891	4.48074e-15	207286800000	1.39921e-12	208118300000	0.000925845	7.86348e-05	1.23994e-09	1.893e-07	0.00100467	-12.7625	-15.2283	-26.2859	-15.2283	-21.2576	-12.6807	0.00309598	ΣInv	104.087	-1.90472	103.519	5.00157
NO2	333	-776.957	-776.924	-776.93	-776.918	-776.906	-776.911	88.6562	73.2064	104.719	134.38	120.925	1.2383e-14	208685200000	3.2838e-12	211002600000	0.00257454	0.000259665	5.7751e-09	7.45107e-07	0.00283496	-11.7702	-14.0643	-24.7779	-14.0642	-19.9179	-11.6739	0.003003	Rot	119.796	-3.39593	118.783	0.00739801
NO2	343	-776.959	-776.926	-776.932	-776.919	-776.908	-776.913	88.5893	73.114	104.738	134.366	120.959	3.22452e-14	210221000000	7.33248e-12	213866900000	0.00674945	0.00080025	2.46074e-08	2.70949e-06	0.00755244	-10.836	-12.9683	-23.358	-12.9683	-18.6565	-10.7236	0.00291545	Σ	90.1329	-23.8719	83.0155
NO2	353	-776.961	-776.928	-776.933	-776.921	-776.91	-776.915	88.5229	73.0216	104.758	134.353	120.994	7.95207e-14	211868000000	1.56438e-11	216709900000	0.0167646	0.00231518	9.66474e-08	9.1639e-06	0.019089	-9.95496	-11.9347	-22.0187	-11.9347	-17.4667	-9.82511	0.00283286
NO2	363	-776.963	-776.93	-776.935	-776.923	-776.912	-776.917	88.4572	72.9295	104.779	134.34	121.029	1.86556e-13	213605100000	3.20094e-11	219530300000	0.0396246	0.00632044	3.52241e-07	2.89988e-05	0.0459744	-9.12271	-10.9584	-20.7534	-10.9583	-16.3427	-8.97407	0.00275482
NO2	373	-776.965	-776.932	-776.937	-776.925	-776.914	-776.919	88.392	72.8375	104.801	134.328	121.065	4.18023e-13	215415400000	6.30256e-11	222327500000	0.0894736	0.0163578	1.19845e-06	8.63193e-05	0.105919	-8.33539	-10.0346	-19.5561	-10.0346	-15.279	-8.16666	0.00268097
OMe2	298.15	-686.951	-686.916	-686.921	-686.896	-686.903	-686.906	90.7181	77.2082	142.45	124.245	116.878	1.27642e-16	179267800000	2.97138e-14	186014600000	2.27878e-05	6.85117e-13	1.05999e-09	2.06965e-08	2.28096e-05	-16.3869	-33.7068	-26.3626	-26.362	-23.3909	-16.3859	0.00335402	NA-Rot	90.7885	-29.2653	82.0631	99.9046
OMe2	303	-686.951	-686.917	-686.922	-686.897	-686.904	-686.907	90.6833	77.1659	142.439	124.239	116.891	2.32488e-16	179924800000	4.97482e-14	187324800000	4.16434e-05	1.75421e-12	2.40815e-09	4.45177e-08	4.16904e-05	-15.8001	-32.7827	-25.5581	-25.5574	-22.6411	-15.799	0.00330033	Inv	143.066	2.07046	143.683	3.00364e-06
OMe2	313	-686.953	-686.919	-686.924	-686.899	-686.906	-686.909	90.612	77.0787	142.417	124.228	116.917	7.54705e-16	181381700000	1.36884e-13	190018600000	0.000136173	1.11259e-11	1.20756e-08	2.00493e-07	0.000136386	-14.6478	-30.9679	-23.9783	-23.9774	-21.1687	-14.6462	0.00319489	Inv2	124.53	0.962924	124.817	0.00464714
OMe2	323	-686.955	-686.921	-686.926	-686.901	-686.908	-686.911	90.5412	76.9917	142.396	124.218	116.944	2.2772e-15	182952600000	3.53732e-13	192699100000	0.000414088	6.29934e-11	5.48438e-08	8.23264e-07	0.000414966	-13.5671	-29.2656	-22.4964	-22.4953	-19.7876	-13.565	0.00309598	ΣInv	124.557	1.05684	124.872	0.00465015
OMe2	333	-686.957	-686.922	-686.928	-686.903	-686.91	-686.912	90.471	76.9049	142.375	124.208	116.971	6.42888e-15	184614000000	8.63384e-13	195363700000	0.00117857	3.21648e-10	2.27613e-07	3.10774e-06	0.0011819	-12.5516	-27.6657	-21.1038	-21.1024	-18.4898	-12.5488	0.003003	Rot	116.057	-2.75039	115.237	0.0907361
OMe2	343	-686.959	-686.924	-686.93	-686.905	-686.911	-686.914	90.4012	76.8182	142.355	124.199	116.999	1.70813e-14	186347300000	2.0004e-12	198010500000	0.00315767	1.49453e-09	8.70031e-07	1.08647e-05	0.00316941	-11.5956	-26.1592	-19.7925	-19.7908	-17.2677	-11.5919	0.00291545	Σ	90.8674	-28.9991	82.2213
OMe2	353	-686.961	-686.926	-686.931	-686.907	-686.913	-686.916	90.332	76.7318	142.334	124.19	117.027	4.29318e-14	188137800000	4.41896e-12	200637900000	0.00800418	6.36968e-09	3.08427e-06	3.54057e-05	0.00804267	-10.6943	-24.7382	-18.5557	-18.5536	-16.1151	-10.6895	0.00283286
OMe2	363	-686.963	-686.928	-686.933	-686.908	-686.915	-686.918	90.2632	76.6456	142.315	124.181	117.056	1.02545e-13	189973400000	9.34391e-12	203244900000	0.019283	2.50794e-08	1.02034e-05	0.000108175	0.0194014	-9.84294	-23.3956	-17.3872	-17.3847	-15.0262	-9.83681	0.00275482
OMe2	373	-686.965	-686.93	-686.935	-686.91	-686.917	-686.92	90.195	76.5595	142.296	124.174	117.085	2.33726e-13	191844500000	1.8979e-11	205830800000	0.0443301	9.18021e-08	3.16749e-05	0.000311476	0.0446734	-9.03767	-22.1252	-16.2816	-16.2787	-13.9958	-9.02996	0.00268097
OMe	298.15	-686.95	-686.916	-686.921	-686.896	-686.903	-686.906	90.6498	76.8184	142.224	124.627	116.396	1.31209e-16	173225200000	3.47736e-14	182621600000	2.26476e-05	7.50367e-13	9.08699e-10	2.51429e-08	2.26737e-05	-16.3931	-33.6158	-26.5166	-26.5158	-23.1963	-16.3919	0.00335402	NA-Rot	90.5327	-30.175	81.536	99.8851
OMe	303	-686.951	-686.917	-686.922	-686.897	-686.904	-686.907	90.618	76.7762	142.214	124.619	116.408	2.38595e-16	173844000000	5.80694e-14	183895700000	4.13179e-05	1.91798e-12	2.07158e-09	5.39209e-08	4.13739e-05	-15.8079	-32.6935	-25.7087	-25.7078	-22.4495	-15.8066	0.00330033	Inv	142.802	1.94239	143.381	3.30942e-06
OMe	313	-686.953	-686.919	-686.924	-686.899	-686.906	-686.909	90.5528	76.6894	142.194	124.602	116.434	7.72057e-16	175221900000	1.58971e-13	186517200000	0.000134667	1.21239e-11	1.04589e-08	2.41426e-07	0.000134919	-14.6589	-30.882	-24.122	-24.1209	-20.9829	-14.657	0.00319489	Inv2	125.07	1.49287	125.515	0.00400772
OMe	323	-686.955	-686.921	-686.926	-686.901	-686.908	-686.911	90.4883	76.6027	142.174	124.587	116.46	2.32255e-15	176713600000	4.08864e-13	189128000000	0.000408259	6.84286e-11	4.78071e-08	9.85917e-07	0.000409293	-13.5813	-29.1829	-22.6337	-22.6323	-19.6073	-13.5787	0.00309598	ΣInv	125.102	1.60396	125.58	0.00401103
OMe	333	-686.957	-686.922	-686.928	-686.903	-686.909	-686.912	90.4243	76.5163	142.154	124.571	116.486	6.53826e-15	178295800000	9.93478e-13	191725200000	0.00115865	3.48371e-10	1.99611e-07	3.70259e-06	0.00116256	-12.5686	-27.5859	-21.235	-21.2333	-18.3146	-12.5653	0.003003	Rot	115.595	-2.68007	114.796	0.11089
OMe	343	-686.959	-686.924	-686.93	-686.905	-686.911	-686.914	90.3608	76.4301	142.135	124.557	116.513	1.7325e-14	179950100000	2.29206e-12	194306500000	0.00309597	1.6142e-09	7.67347e-07	1.28816e-05	0.00310962	-11.6154	-26.0822	-19.9181	-19.916	-17.0974	-11.611	0.00291545	Σ	90.6251	-29.8626	81.7216
OMe	353	-686.961	-686.926	-686.932	-686.907	-686.913	-686.916	90.2979	76.3441	142.116	124.543	116.541	4.34332e-14	181661500000	5.043e-12	196870200000	0.00782794	6.8618e-09	2.73491e-06	4.1786e-05	0.00787246	-10.7165	-24.6638	-18.6759	-18.6734	-15.9494	-10.7109	0.00283286
OMe	363	-686.963	-686.928	-686.934	-686.908	-686.915	-686.918	90.2355	76.2583	142.098	124.529	116.569	1.03492e-13	183418400000	1.06231e-11	199415200000	0.0188138	2.69507e-08	9.09385e-06	0.000127117	0.01895	-9.86757	-23.3237	-17.5023	-17.4994	-14.8648	-9.86035	0.00275482
OMe	373	-686.965	-686.93	-686.936	-686.91	-686.917	-686.92	90.1736	76.1728	142.08	124.516	116.598	2.35342e-13	185211100000	2.14996e-11	201940500000	0.0431547	9.84218e-08	2.83668e-05	0.000364518	0.0435476	-9.06454	-22.0556	-16.3919	-16.3884	-13.8385	-9.05548	0.00268097
tBu2	298.15	-729.582	-729.547	-729.552	-729.531	-729.533	-729.536	91.5885	78.9844	133.362	127.742	120.338	8.98457e-17	190096600000	1.45129e-14	191195000000	1.69749e-05	2.67936e-11	2.58532e-10	5.12702e-09	1.69803e-05	-16.6814	-30.0405	-27.7736	-27.675	-24.7863	-16.6811	0.00335402	NA-Rot	91.6952	-28.6745	83.1459	99.9681
tBu2	303	-729.583	-729.548	-729.553	-729.532	-729.534	-729.537	91.551	78.9445	133.362	127.739	120.352	1.64743e-16	190638400000	2.45552e-14	192520700000	3.1199e-05	6.44171e-11	6.00299e-10	1.12681e-08	3.1211e-05	-16.0889	-29.1794	-26.9473	-26.8454	-24.015	-16.0885	0.00330033	Inv	133.297	-0.211072	133.234	0.000157792
tBu2	313	-729.585	-729.55	-729.555	-729.534	-729.536	-729.539	91.4742	78.8624	133.363	127.732	120.382	5.41849e-16	191895700000	6.89713e-14	195249500000	0.000103182	3.61008e-10	3.14193e-09	5.29398e-08	0.000103238	-14.9252	-27.4883	-25.3246	-25.2159	-22.5003	-14.9247	0.00319489	Inv2	127.908	0.561308	128.076	0.00152254
tBu2	323	-729.587	-729.552	-729.557	-729.536	-729.538	-729.541	91.3979	78.7805	133.364	127.726	120.413	1.65522e-15	193309800000	1.81714e-13	197968600000	0.00031715	1.81988e-09	1.48551e-08	2.26174e-07	0.000317393	-13.8338	-25.9021	-23.8026	-23.687	-21.0796	-13.833	0.00309598	ΣInv	128.524	3.43733	129.549	0.00168033
tBu2	333	-729.589	-729.554	-729.559	-729.538	-729.54	-729.543	91.3221	78.6988	133.366	127.72	120.445	4.72743e-15	194849300000	4.51641e-13	200674800000	0.000911869	8.33088e-09	6.40253e-08	8.86222e-07	0.000912827	-12.8082	-24.4114	-22.3721	-22.2498	-19.7444	-12.8071	0.003003	Rot	119.39	-3.17146	118.445	0.0301939
tBu2	343	-729.591	-729.556	-729.561	-729.54	-729.542	-729.545	91.2468	78.6174	133.368	127.714	120.477	1.26983e-14	196489300000	1.0644e-12	203365600000	0.00246665	3.49236e-08	2.53593e-07	3.20893e-06	0.00247015	-11.8426	-23.0078	-21.0253	-20.8962	-18.4873	-11.8412	0.00291545	Σ	91.7281	-28.5641	83.2117
tBu2	353	-729.593	-729.558	-729.563	-729.542	-729.544	-729.547	91.172	78.5363	133.371	127.709	120.509	3.22463e-14	198210100000	2.38937e-12	206039000000	0.00630963	1.35069e-07	9.2966e-07	1.08092e-05	0.00632151	-10.9321	-21.684	-19.7549	-19.6193	-17.3016	-10.9303	0.00283286
tBu2	363	-729.595	-729.56	-729.565	-729.544	-729.546	-729.549	91.0976	78.4555	133.374	127.705	120.542	7.77756e-14	199995800000	5.12949e-12	208693600000	0.015332	4.85146e-07	3.17455e-06	3.40749e-05	0.0153698	-10.0722	-20.4332	-18.5547	-18.4125	-16.1814	-10.0698	0.00275482
tBu2	373	-729.597	-729.563	-729.567	-729.546	-729.549	-729.551	91.0237	78.3749	133.378	127.701	120.576	1.78913e-13	201833500000	1.05692e-11	211328400000	0.0355361	1.628e-06	1.0155e-05	0.000101063	0.035649	-9.25878	-19.2497	-17.4191	-17.2704	-15.1213	-9.25561	0.00268097
tBu	298.15	-729.582	-729.547	-729.551	-729.531	-729.533	-729.536	91.4675	79.8533	133.242	127.363	120.444	9.43396e-17	190275600000	1.02216e-14	191702700000	1.77876e-05	2.81222e-11	3.01285e-10	4.91086e-09	1.77928e-05	-16.6346	-29.9921	-27.6206	-27.5313	-24.8294	-16.6343	0.00335402	NA-Rot	91.4043	-29.2532	82.6825	99.9705
tBu	303	-729.583	-729.548	-729.552	-729.532	-729.534	-729.537	91.4306	79.8762	133.242	127.361	120.459	1.72806e-16	190822900000	1.69636e-14	193004300000	3.26466e-05	6.75545e-11	6.97417e-10	1.07996e-08	3.26581e-05	-16.0435	-29.1318	-26.7974	-26.7049	-24.0575	-16.0431	0.00330033	Inv	133.168	-0.242237	133.095	0.000158053
tBu	313	-729.585	-729.55	-729.554	-729.534	-729.536	-729.539	91.3551	79.9254	133.243	127.358	120.49	5.6724e-16	192090900000	4.5841e-14	195687700000	0.000107654	3.77974e-10	3.62818e-09	5.07992e-08	0.000107709	-14.8828	-27.4424	-25.1807	-25.0816	-22.5416	-14.8823	0.00319489	Inv2	127.426	0.217784	127.491	0.0016933
tBu	323	-729.587	-729.552	-729.556	-729.536	-729.538	-729.541	91.28	79.9775	133.245	127.354	120.521	1.72954e-15	193514600000	1.1636e-13	198366800000	0.000329907	1.90246e-09	1.70561e-08	2.17272e-07	0.000330143	-13.7944	-25.8578	-23.6644	-23.5587	-21.1198	-13.7936	0.00309598	ΣInv	128.032	2.98125	128.921	0.00185135
tBu	333	-729.589	-729.554	-729.558	-729.538	-729.54	-729.543	91.2054	80.0322	133.247	127.352	120.553	4.93106e-15	195062800000	2.79019e-13	201037400000	0.000945651	8.6964e-09	7.31179e-08	8.5224e-07	0.000946585	-12.7718	-24.3685	-22.2393	-22.127	-19.7835	-12.7708	0.003003	Rot	119.484	-3.21572	118.525	0.0276002
tBu	343	-729.591	-729.556	-729.56	-729.54	-729.542	-729.545	91.1313	80.0896	133.249	127.35	120.585	1.32233e-14	196710900000	6.35204e-13	203696400000	0.0025499	3.64062e-08	2.88135e-07	3.08889e-06	0.00255332	-11.8094	-22.9663	-20.8976	-20.7786	-18.5254	-11.8081	0.00291545	Σ	91.4359	-29.1474	82.7456
tBu	353	-729.593	-729.558	-729.562	-729.542	-729.544	-729.547	91.0576	80.1496	133.253	127.349	120.618	3.35271e-14	198439100000	1.37899e-12	206341300000	0.00650109	1.40622e-07	1.05123e-06	1.04145e-05	0.0065127	-10.9023	-21.6437	-19.632	-19.5065	-17.3388	-10.9005	0.00283286
tBu	363	-729.595	-729.56	-729.564	-729.544	-729.546	-729.549	90.9845	80.212	133.256	127.348	120.652	8.07465e-14	200231700000	2.86618e-12	208970200000	0.015743	5.0448e-07	3.57335e-06	3.28592e-05	0.01578	-10.0458	-20.3941	-18.4364	-18.3043	-16.2177	-10.0434	0.00275482
tBu	373	-729.597	-729.563	-729.567	-729.546	-729.549	-729.551	90.9118	80.277	133.261	127.348	120.686	1.8549e-13	202075900000	5.72347e-12	211581800000	0.0363577	1.69094e-06	1.13815e-05	9.75376e-05	0.0364683	-9.23593	-19.2118	-17.3051	-17.1666	-15.1569	-9.23289	0.00268097

## Sheet: DLPNO-UCCSD(T)_aug-cc-pVTZ_wB97
kB/h	2.08366e+10
DLPNO-UCCSD(T)/aug-cc-pVTZ//wB97X-3c/SMD(toluene)		ABSOLUTE FREE ENERGIES						FREE ENERGIES RELATIVE TO Z ISOMER					k(NA-Rot)					kInv, kInv2, kRot			Total k	Eyring analysis							Activation parameters
Substituent	T	Abs ΔG Z	Abs ΔG MEP1	Abs ΔG MEP2	Abs ΔG TSInv	Abs ΔG TSInv2	Abs ΔG TSRot	Rel ΔG MEP1	Rel ΔG MEP2	Rel ΔG TSInv	Rel ΔG TSInv2	Rel ΔG TSRot	exp(-G MEP1/RT)	(kB*T/h)*Γ(MEP1)	exp(-G MEP2/RT)	(kB*T/h)*Γ(MEP2)	kNA-Rot	kInv	kInv2	kRot	Σk	ln(kNA-Rot/T)	ln(kInv/T)	ln(kInv2/T)	ln(ΣkInv/T)	ln(kRot/T)	Σ ln(k/T)	1/T		ΔH kJ/mol	ΔS J/(mol*K)	ΔG kJ/mol	Rate share
H	298.15	-571.535	-571.499	-571.503	-571.487	-571.487	-571.479	94.4269	83.9549	126.135	126.135	148.438	2.8589e-17	195222100000	1.95399e-15	193493900000	5.50001e-06	4.94423e-10	4.94423e-10	6.11674e-14	5.501e-06	-17.8084	-27.1252	-27.1252	-26.4321	-36.1228	-17.8082	0.00335402	NA-Rot	94.1959	-29.6558	85.3541	99.982
H	303	-571.536	-571.5	-571.504	-571.488	-571.488	-571.479	94.393	83.9122	126.129	126.129	148.451	5.33153e-17	195717900000	3.41763e-15	194826200000	1.02738e-05	1.13746e-09	1.13746e-09	1.61282e-13	1.0276e-05	-17.1997	-26.3082	-26.3082	-25.6151	-35.1694	-17.1994	0.00330033	Inv	126.473	1.13928	126.813	0.00898788
H	313	-571.537	-571.502	-571.506	-571.489	-571.489	-571.481	94.3236	83.8243	126.116	126.116	148.478	1.81282e-16	196897200000	1.02463e-14	197569900000	3.50755e-05	5.84619e-09	5.84619e-09	1.08351e-12	3.50872e-05	-16.0042	-24.7037	-24.7037	-24.0105	-33.297	-16.0039	0.00319489	Inv2	126.473	1.13928	126.813	0.00898788
H	323	-571.539	-571.503	-571.507	-571.491	-571.491	-571.483	94.2546	83.7367	126.104	126.104	148.506	5.71298e-16	198251800000	2.86982e-14	200305700000	0.000111072	2.71728e-08	2.71728e-08	6.47427e-12	0.000111127	-14.883	-23.1987	-23.1987	-22.5056	-31.5408	-14.8825	0.00309598	ΣInv	126.473	6.90211	128.531	0.0179758
H	333	-571.541	-571.505	-571.509	-571.493	-571.493	-571.484	94.1862	83.6492	126.092	126.092	148.534	1.68015e-15	199746900000	7.55525e-14	203030000000	0.000328419	1.15252e-07	1.15252e-07	3.47728e-11	0.000328649	-13.8294	-21.7843	-21.7843	-21.0911	-29.8903	-13.8287	0.003003	Rot	147.59	-2.84108	146.743	1.11193e-06
H	343	-571.542	-571.507	-571.511	-571.494	-571.494	-571.486	94.1183	83.562	126.081	126.081	148.563	4.63907e-15	201354800000	1.87971e-13	205739900000	0.000912069	4.49641e-07	4.49641e-07	1.69443e-10	0.000912969	-12.8375	-20.4525	-20.4525	-19.7594	-28.3362	-12.8365	0.00291545	Σ	94.2218	-29.5699	85.4056
H	353	-571.544	-571.508	-571.512	-571.496	-571.496	-571.488	94.0509	83.4749	126.07	126.07	148.592	1.20908e-14	203053600000	4.44096e-13	208433300000	0.00239164	1.62503e-06	1.62503e-06	7.55305e-10	0.00239489	-11.9022	-19.1965	-19.1965	-18.5033	-26.8704	-11.9009	0.00283286
H	363	-571.546	-571.51	-571.514	-571.498	-571.498	-571.489	93.9841	83.3881	126.06	126.06	148.622	2.98869e-14	204825700000	1.0006e-12	211108700000	0.0059492	5.4747e-06	5.4747e-06	3.10259e-09	0.00596015	-11.0189	-18.0098	-18.0098	-17.3166	-25.4854	-11.0171	0.00275482
H	373	-571.548	-571.512	-571.516	-571.5	-571.5	-571.491	93.9177	83.3015	126.051	126.051	148.652	7.03661e-14	206656900000	2.1582e-12	213764900000	0.0140973	1.72908e-05	1.72908e-05	1.18218e-08	0.0141319	-10.1834	-16.8869	-16.8869	-16.1938	-24.1749	-10.1809	0.00268097
Br	298.15	-3143.66	-3143.63	-3143.63	-3143.61	-3143.6	-3143.61	93.6594	82.5808	125.748	156.18	146.869	3.89649e-17	190118600000	3.40139e-15	189064400000	7.32358e-06	5.77904e-10	2.6931e-15	1.15208e-13	7.32416e-06	-17.522	-26.9692	-39.2457	-26.9692	-35.4896	-17.5219	0.00335402	NA-Rot	93.4497	-29.7781	84.5713	99.9921
Br	303	-3143.66	-3143.63	-3143.63	-3143.62	-3143.6	-3143.61	93.6259	82.5387	125.751	156.175	146.886	7.22939e-17	190632300000	5.89542e-15	190379800000	1.36144e-05	1.32168e-09	7.51601e-15	3.00191e-13	1.36157e-05	-16.9181	-26.1581	-38.2355	-26.1581	-34.5481	-16.918	0.00330033	Inv	125.559	-0.630297	125.371	0.00789038
Br	313	-3143.66	-3143.63	-3143.63	-3143.62	-3143.61	-3143.61	93.5573	82.4518	125.756	156.167	146.922	2.43352e-16	191837700000	1.73632e-14	193086900000	4.60429e-05	6.7148e-09	5.64576e-14	1.97035e-12	4.60496e-05	-15.7321	-24.5652	-36.2515	-24.5651	-32.699	-15.732	0.00319489	Inv2	156.395	0.726654	156.611	3.67701e-08
Br	323	-3143.67	-3143.63	-3143.64	-3143.62	-3143.61	-3143.61	93.4893	82.3651	125.761	156.159	146.959	7.59687e-16	193206600000	4.78264e-14	195783500000	0.000144511	3.08731e-08	3.74608e-13	1.15192e-11	0.000144542	-14.6198	-23.071	-34.3905	-23.071	-30.9647	-14.6196	0.00309598	ΣInv	125.559	-0.628315	125.372	0.00789042
Br	333	-3143.67	-3143.63	-3143.64	-3143.62	-3143.61	-3143.61	93.4217	82.2785	125.767	156.151	146.996	2.21443e-15	194706200000	1.23953e-13	198466600000	0.000423737	1.29614e-07	2.22025e-12	6.06118e-11	0.000423867	-13.5745	-21.6669	-32.6415	-21.6668	-29.3347	-13.5742	0.003003	Rot	145.754	-3.73337	144.641	1.57298e-06
Br	343	-3143.67	-3143.63	-3143.64	-3143.62	-3143.61	-3143.61	93.3547	82.1921	125.774	156.144	147.033	6.06348e-15	196310900000	3.03888e-13	201133800000	0.00116759	5.00827e-07	1.18704e-11	2.89699e-10	0.00116809	-12.5905	-20.3447	-30.9947	-20.3447	-27.7999	-12.5901	0.00291545	Σ	93.4609	-29.7409	84.5936
Br	353	-3143.67	-3143.64	-3143.64	-3143.62	-3143.61	-3143.62	93.2882	82.1059	125.781	156.138	147.072	1.56789e-14	198000000000	7.08059e-13	203783300000	0.00303903	1.79363e-06	5.775e-11	1.26801e-09	0.00304083	-11.6627	-19.0977	-29.4414	-19.0977	-26.3523	-11.6621	0.00283286
Br	363	-3143.67	-3143.64	-3143.64	-3143.63	-3143.61	-3143.62	93.2223	82.0198	125.788	156.132	147.11	3.84684e-14	199757200000	1.57457e-12	206413700000	0.00750685	5.99104e-06	2.57658e-10	5.11965e-09	0.00751285	-10.7863	-17.9196	-27.9738	-17.9196	-24.9846	-10.7855	0.00275482
Br	373	-3143.68	-3143.64	-3143.64	-3143.63	-3143.62	-3143.62	93.1568	81.9339	125.797	156.126	147.149	8.99345e-14	201569000000	3.35444e-12	209024100000	0.0176711	1.87681e-05	1.06157e-09	1.91916e-08	0.0176899	-9.9574	-16.8049	-26.5851	-16.8049	-23.6904	-9.95634	0.00268097
CF32	298.15	-908.221	-908.185	-908.19	-908.178	-908.173	-908.165	94.2919	83.351	114.833	128.059	146.901	3.01895e-17	202383800000	2.49305e-15	200162600000	6.03596e-06	4.7239e-08	2.27571e-10	1.13727e-13	6.08343e-06	-17.7154	-22.5656	-27.9012	-22.5608	-35.5026	-17.7075	0.00335402	NA-Rot	93.9845	-29.594	85.161	99.2197
CF32	303	-908.222	-908.186	-908.191	-908.179	-908.173	-908.166	94.2587	83.3076	114.767	127.985	146.847	5.62347e-17	202802700000	4.34467e-15	201549800000	1.12579e-05	1.03452e-07	5.44414e-10	3.04931e-13	1.13619e-05	-17.1082	-21.7979	-27.045	-21.7926	-34.5324	-17.099	0.00330033	Inv	119.102	14.2981	123.365	0.776519
CF32	313	-908.224	-908.188	-908.192	-908.18	-908.175	-908.168	94.1908	83.2183	114.629	127.832	146.733	1.90771e-16	203849400000	1.29335e-14	204405300000	3.83249e-05	4.83034e-07	3.02382e-09	2.1187e-12	3.88109e-05	-15.9156	-20.2894	-25.3629	-20.2831	-32.6264	-15.903	0.00319489	Inv2	132.796	15.8676	137.527	0.00374083
CF32	323	-908.226	-908.19	-908.194	-908.182	-908.177	-908.17	94.1234	83.1291	114.489	127.676	146.618	5.99907e-16	205100900000	3.59842e-14	207250700000	0.000121044	2.05379e-06	1.51311e-08	1.30794e-11	0.000123113	-14.797	-18.8735	-23.7842	-18.8661	-30.8376	-14.7801	0.00309598	ΣInv	119.219	14.7262	123.61	0.78026
CF32	333	-908.228	-908.192	-908.196	-908.184	-908.179	-908.172	94.0565	83.0401	114.347	127.518	146.5	1.76073e-15	206516500000	9.41453e-14	210082800000	0.000357055	8.01885e-06	6.88539e-08	7.25023e-11	0.000365143	-13.7458	-17.5419	-22.2994	-17.5333	-29.1555	-13.7234	0.003003	Rot	150.446	11.8701	153.986	1.86946e-06
CF32	343	-908.23	-908.194	-908.198	-908.186	-908.181	-908.174	93.9901	82.9513	114.203	127.359	146.38	4.85234e-15	208064300000	2.32857e-13	212898800000	0.000989449	2.89632e-05	2.87277e-07	3.64277e-10	0.0010187	-12.7561	-16.2872	-20.9005	-16.2773	-27.5708	-12.727	0.00291545	Σ	94.583	-27.5664	86.3641
CF32	353	-908.232	-908.196	-908.2	-908.188	-908.183	-908.176	93.9243	82.8627	114.057	127.197	146.259	1.26238e-14	209719000000	5.47111e-13	215696700000	0.00258935	9.74128e-05	1.10705e-06	1.67278e-09	0.00268787	-11.8228	-15.103	-19.5803	-15.0917	-26.0752	-11.7855	0.00283286
CF32	363	-908.234	-908.198	-908.202	-908.19	-908.185	-908.178	93.859	82.7743	113.909	127.033	146.135	3.1151e-14	211460200000	1.22627e-12	218475000000	0.00642913	0.000306867	3.96601e-06	7.07255e-09	0.00673997	-10.9413	-13.9835	-18.3322	-13.9707	-24.6614	-10.8941	0.00275482
CF32	373	-908.236	-908.2	-908.204	-908.192	-908.187	-908.18	93.7942	82.6862	113.76	126.868	146.01	7.32238e-14	213271600000	2.63191e-12	221232600000	0.0152087	0.000910152	1.32858e-05	2.77153e-08	0.0161321	-10.1075	-12.9235	-17.1504	-12.909	-23.3229	-10.0485	0.00268097
CF3	298.15	-908.221	-908.186	-908.19	-908.178	-908.173	-908.165	92.6159	82.8315	114.957	128.07	148.227	5.93605e-17	200714400000	3.07426e-15	200810200000	1.16889e-05	4.49255e-08	2.26513e-10	6.66257e-14	1.17341e-05	-17.0545	-22.6159	-27.9058	-22.6108	-36.0373	-17.0506	0.00335402	NA-Rot	96.6339	-15.2264	92.0942	99.6152
CF3	303	-908.222	-908.187	-908.191	-908.178	-908.173	-908.166	92.5126	82.7882	114.892	127.997	148.242	1.12471e-16	201130400000	5.3395e-15	202192800000	2.2157e-05	9.84344e-08	5.41923e-10	1.75227e-13	2.2256e-05	-16.4311	-21.8476	-27.0496	-21.8421	-35.0864	-16.4266	0.00330033	Inv	119.181	14.1456	123.398	0.382864
CF3	313	-908.224	-908.189	-908.193	-908.18	-908.175	-908.168	92.2979	82.6989	114.756	127.843	148.276	3.94843e-16	202169500000	1.57901e-14	205040400000	7.79044e-05	4.60078e-07	3.01048e-09	1.17133e-12	7.83675e-05	-15.2062	-20.3381	-25.3674	-20.3316	-33.2191	-15.2003	0.00319489	Inv2	132.808	15.8692	137.539	0.00193039
CF3	323	-908.226	-908.191	-908.194	-908.182	-908.177	-908.169	92.081	82.6098	114.617	127.688	148.309	1.28346e-15	203411600000	4.36611e-14	207879600000	0.000253772	1.95807e-06	1.50667e-08	6.96644e-12	0.000255745	-14.0567	-18.9212	-23.7884	-18.9135	-31.4676	-14.049	0.00309598	ΣInv	119.303	14.5903	123.653	0.384794
CF3	333	-908.228	-908.193	-908.196	-908.184	-908.179	-908.171	91.8621	82.5209	114.476	127.53	148.344	3.88973e-15	204816400000	1.13564e-13	210706900000	0.00077101	7.65177e-06	6.85698e-08	3.72519e-11	0.000778731	-12.976	-17.5887	-22.3036	-17.5798	-29.8215	-12.966	0.003003	Rot	147.195	-3.45368	146.165	5.67797e-07
CF3	343	-908.23	-908.195	-908.198	-908.186	-908.181	-908.173	91.6412	82.4321	114.334	127.37	148.378	1.10579e-14	206352200000	2.79354e-13	213519200000	0.00219775	2.76604e-05	2.86126e-07	1.80768e-10	0.0022257	-11.9581	-16.3332	-20.9046	-16.3229	-28.2715	-11.9454	0.00291545	Σ	96.8708	-14.4163	92.5726
CF3	353	-908.232	-908.197	-908.2	-908.188	-908.183	-908.175	91.4185	82.3436	114.19	127.208	148.414	2.96485e-14	207993800000	6.52976e-13	216314500000	0.00590873	9.31024e-05	1.10274e-06	8.02629e-10	0.00600294	-10.9978	-15.1483	-19.5842	-15.1365	-26.8096	-10.982	0.00283286
CF3	363	-908.234	-908.199	-908.202	-908.19	-908.185	-908.177	91.1938	82.2552	114.044	127.045	148.45	7.53363e-14	209721300000	1.45645e-12	219091100000	0.0150542	0.000293504	3.95099e-06	3.28475e-09	0.0153517	-10.0905	-14.028	-18.3359	-14.0146	-25.4284	-10.0709	0.00275482
CF3	373	-908.236	-908.201	-908.204	-908.192	-908.187	-908.179	90.9674	82.167	113.896	126.879	148.486	1.82195e-13	211518200000	3.11158e-12	221847700000	0.0364999	0.000871129	1.32369e-05	1.24717e-08	0.0373842	-9.23203	-12.9673	-17.1541	-12.9522	-24.1214	-9.20808	0.00268097
CN*	298.15	-663.635	-663.6	-663.604	-663.592	-663.586	-663.58	92.2634	80.8365	113.259	130.096	145.192	6.84322e-17	197492600000	6.87505e-15	195919300000	1.33806e-05	8.91312e-08	1.00038e-10	2.26598e-13	1.34698e-05	-16.9193	-21.9308	-28.7231	-21.9296	-34.8132	-16.9127	0.00335402	NA-Rot	91.9896	-29.6665	83.1446	99.3375
CN*	303	-663.636	-663.601	-663.605	-663.593	-663.586	-663.581	92.2304	80.7944	113.269	130.091	145.209	1.25802e-16	197939000000	1.17823e-14	197289400000	2.46372e-05	1.87484e-07	2.35962e-10	5.84229e-13	2.4825e-05	-16.325	-21.2033	-27.8811	-21.202	-33.8822	-16.3174	0.00330033	Inv	112.579	-2.27311	111.901	0.66171
CN*	313	-663.638	-663.603	-663.607	-663.595	-663.588	-663.582	92.1628	80.7077	113.29	130.082	145.243	4.15876e-16	199029900000	3.39398e-14	200107600000	8.17751e-05	8.08093e-07	1.27375e-09	3.75585e-12	8.25845e-05	-15.1577	-19.7748	-26.2275	-19.7732	-32.0539	-15.1479	0.00319489	Inv2	130.348	0.849958	130.601	0.000742684
CN*	323	-663.639	-663.604	-663.609	-663.596	-663.59	-663.584	92.0957	80.6211	113.311	130.072	145.279	1.27647e-15	200311600000	9.15628e-14	202913700000	0.00025222	3.1841e-06	6.19935e-09	2.15347e-11	0.000255411	-14.0629	-18.435	-24.6765	-18.433	-30.339	-14.0503	0.00309598	ΣInv	112.622	-2.12169	111.99	0.662453
CN*	333	-663.641	-663.606	-663.611	-663.598	-663.592	-663.586	92.0291	80.5346	113.334	130.064	145.314	3.66203e-15	201746000000	2.32716e-13	205704800000	0.00072757	1.1562e-05	2.74581e-08	1.1126e-10	0.00073916	-13.0339	-17.1759	-23.2187	-17.1736	-28.7273	-13.0181	0.003003	Rot	144.12	-3.59099	143.049	1.68226e-06
CN*	343	-663.643	-663.608	-663.612	-663.6	-663.594	-663.588	91.963	80.4483	113.357	130.055	145.35	9.87807e-15	203303400000	5.60127e-13	208478300000	0.00197429	3.89666e-05	1.11587e-07	5.22704e-10	0.00201337	-12.0653	-15.9905	-21.8462	-15.9877	-27.2097	-12.0457	0.00291545	Σ	92.3248	-28.5081	83.8252
CN*	353	-663.645	-663.61	-663.614	-663.602	-663.595	-663.59	91.8974	80.3621	113.38	130.047	145.387	2.51842e-14	204960100000	1.28266e-12	211232800000	0.00506527	0.000122658	4.1913e-07	2.25106e-09	0.00518834	-11.1518	-14.8726	-20.5516	-14.8692	-25.7783	-11.1278	0.00283286
CN*	363	-663.647	-663.612	-663.616	-663.604	-663.597	-663.591	91.8323	80.2761	113.405	130.04	145.424	6.09715e-14	206697100000	2.80601e-12	213966700000	0.0123435	0.000362644	1.46447e-06	8.95065e-09	0.0127077	-10.289	-13.8165	-19.3284	-13.8125	-24.4259	-10.26	0.00275482
CN*	373	-663.649	-663.614	-663.618	-663.606	-663.599	-663.593	91.7676	80.1903	113.431	130.033	145.462	1.40756e-13	208498900000	5.88583e-12	216679300000	0.0286873	0.00101212	4.78763e-06	3.30697e-08	0.0297042	-9.47288	-12.8173	-18.1711	-12.8126	-23.1462	-9.43805	0.00268097
Cl	298.15	-1030.69	-1030.65	-1030.65	-1030.63	-1030.63	-1030.63	93.6453	82.5699	156.879	154.065	146.535	3.91867e-17	191982700000	3.41641e-15	191558500000	7.43767e-06	2.03133e-15	6.31974e-15	1.31815e-13	7.43767e-06	-17.5066	-39.5277	-38.3927	-38.114	-35.355	-17.5066	0.00335402	NA-Rot	93.3806	-29.8809	84.4716	100
Cl	303	-1030.69	-1030.65	-1030.65	-1030.63	-1030.63	-1030.63	93.6128	82.5282	156.879	154.058	146.552	7.26724e-17	192505500000	5.91998e-15	192883800000	1.38205e-05	5.68466e-15	1.74192e-14	3.4285e-13	1.38205e-05	-16.9031	-38.5147	-37.3949	-37.1125	-34.4152	-16.9031	0.00330033	Inv	156.819	-0.193258	156.762	2.73113e-08
Cl	313	-1030.69	-1030.65	-1030.66	-1030.63	-1030.63	-1030.63	93.546	82.4422	156.879	154.043	146.586	2.4441e-16	193730400000	1.74271e-14	195612400000	4.6701e-05	4.2932e-14	1.27684e-13	2.24246e-12	4.6701e-05	-15.7179	-36.5254	-35.4354	-35.1456	-32.5697	-15.7179	0.00319489	Inv2	154.464	1.34258	154.864	8.49694e-08
Cl	323	-1030.69	-1030.65	-1030.66	-1030.63	-1030.63	-1030.63	93.4799	82.3564	156.881	154.029	146.62	7.62358e-16	195119300000	4.79809e-14	198331900000	0.000146461	2.8631e-13	8.2798e-13	1.3067e-11	0.000146461	-14.6064	-34.6594	-33.5974	-33.3005	-30.8386	-14.6064	0.00309598	ΣInv	155.079	5.71845	156.784	1.12281e-07
Cl	333	-1030.69	-1030.66	-1030.66	-1030.63	-1030.63	-1030.64	93.4143	82.2709	156.882	154.015	146.655	2.2204e-15	196639500000	1.24298e-13	201038800000	0.000429121	1.705e-12	4.80251e-12	6.85434e-11	0.000429121	-13.5619	-32.9056	-31.87	-31.5662	-29.2117	-13.5619	0.003003	Rot	145.478	-3.54147	144.422	1.77226e-06
Cl	343	-1030.69	-1030.66	-1030.66	-1030.63	-1030.63	-1030.64	93.3493	82.1854	156.884	154.002	146.691	6.07511e-15	198265100000	3.04605e-13	203730700000	0.00118155	9.1566e-12	2.51594e-11	3.26659e-10	0.00118155	-12.5787	-31.2543	-30.2435	-29.9331	-27.6798	-12.5787	0.00291545	Σ	93.3806	-29.8809	84.4716
Cl	353	-1030.7	-1030.66	-1030.66	-1030.64	-1030.64	-1030.64	93.2848	82.1001	156.887	153.989	146.727	1.56974e-14	199975500000	7.09448e-13	206405500000	0.00307322	4.47356e-11	1.20075e-10	1.42586e-09	0.00307322	-11.6515	-29.6967	-28.7094	-28.3927	-26.235	-11.6515	0.00283286
Cl	363	-1030.7	-1030.66	-1030.67	-1030.64	-1030.64	-1030.64	93.2208	82.0151	156.89	153.977	146.764	3.84865e-14	201754000000	1.57706e-12	209061800000	0.00758614	2.00386e-10	5.26095e-10	5.742e-09	0.00758614	-10.7758	-28.2252	-27.2599	-26.9372	-24.8699	-10.7758	0.00275482
Cl	373	-1030.7	-1030.66	-1030.67	-1030.64	-1030.64	-1030.64	93.1574	81.9302	156.894	153.966	146.801	8.99155e-14	203587400000	3.35848e-12	211698500000	0.0178462	8.28703e-10	2.13063e-09	2.14719e-08	0.0178462	-9.94754	-26.8327	-25.8884	-25.5599	-23.5781	-9.94754	0.00268097
F	298.15	-670.684	-670.648	-670.652	-670.621	-670.626	-670.628	94.8681	84.0241	165.123	152.833	147.179	2.3928e-17	187709400000	1.90021e-15	190091300000	4.43634e-06	7.30022e-17	1.03901e-14	1.01662e-13	4.43634e-06	-18.0233	-42.8536	-37.8955	-37.8885	-35.6147	-18.0233	0.00335402	NA-Rot	94.5603	-30.2199	85.5503	100
F	303	-670.685	-670.649	-670.653	-670.622	-670.626	-670.629	94.8363	83.9826	165.118	152.825	147.194	4.47135e-17	188237700000	3.32339e-15	191396200000	8.30686e-06	2.1594e-16	2.84192e-14	2.65702e-13	8.30686e-06	-17.4122	-41.7853	-36.9054	-36.8979	-34.6701	-17.4122	0.00330033	Inv	165.41	0.966387	165.698	1.64555e-09
F	313	-670.686	-670.65	-670.654	-670.623	-670.628	-670.63	94.7711	83.8974	165.107	152.809	147.224	1.52637e-16	189466800000	9.96272e-15	194084300000	2.84935e-05	1.81833e-15	2.05187e-13	1.75434e-12	2.84935e-05	-16.212	-39.6871	-34.9611	-34.9522	-32.8151	-16.212	0.00319489	Inv2	153.272	1.47711	153.712	2.34204e-07
F	323	-670.688	-670.652	-670.656	-670.625	-670.63	-670.632	94.7066	83.8124	165.097	152.793	147.256	4.828e-16	190852400000	2.79006e-14	196765300000	9.06224e-05	1.34303e-14	1.31184e-12	1.03136e-11	9.06224e-05	-15.0865	-37.7189	-33.1372	-33.1271	-31.0752	-15.0865	0.00309598	ΣInv	153.412	2.00227	154.009	2.3585e-07
F	333	-670.69	-670.654	-670.658	-670.627	-670.632	-670.634	94.6426	83.7276	165.087	152.778	147.287	1.4248e-15	192363000000	7.34437e-14	199435500000	0.000269045	8.80418e-14	7.50816e-12	5.45522e-11	0.000269045	-14.0288	-35.8691	-31.4232	-31.4115	-29.44	-14.0288	0.003003	Rot	146.222	-3.20449	145.267	2.29158e-06
F	343	-670.692	-670.656	-670.66	-670.629	-670.633	-670.635	94.5791	83.6429	165.077	152.763	147.32	3.94692e-15	193974000000	1.82708e-13	202092200000	0.000750048	5.17598e-13	3.88433e-11	2.62025e-10	0.000750048	-13.0331	-34.1273	-29.8092	-29.796	-27.9003	-13.0331	0.00291545	Σ	94.5603	-30.2198	85.5503
F	353	-670.693	-670.657	-670.662	-670.63	-670.635	-670.637	94.5161	83.5586	165.068	152.749	147.353	1.03184e-14	195665600000	4.31621e-13	204733200000	0.00197386	2.75422e-12	1.83199e-10	1.15223e-09	0.00197386	-12.0942	-32.4844	-28.2869	-28.272	-26.448	-12.0942	0.00283286
F	363	-670.695	-670.659	-670.663	-670.632	-670.637	-670.639	94.4537	83.4744	165.06	152.736	147.386	2.55796e-14	197422000000	9.72394e-13	207357000000	0.00492658	1.33743e-11	7.93723e-10	4.6726e-09	0.00492659	-11.2075	-30.9321	-26.8487	-26.832	-25.076	-11.2075	0.00275482
F	373	-670.697	-670.661	-670.665	-670.634	-670.639	-670.641	94.3918	83.3905	165.052	152.723	147.42	6.03903e-14	199230400000	2.09718e-12	209962200000	0.0117116	5.97032e-11	3.1806e-09	1.75889e-08	0.0117116	-10.3688	-29.4632	-25.4878	-25.4692	-23.7776	-10.3688	0.00268097
NMe2	298.15	-705.203	-705.167	-705.171	-705.146	-705.157	-705.149	95.5195	83.3627	148.681	121.766	142.085	1.83981e-17	168421500000	2.4813e-15	182717100000	3.0776e-06	5.54729e-14	2.88099e-09	7.93585e-13	3.08048e-06	-18.389	-36.2205	-25.3627	-25.3627	-33.5598	-18.388	0.00335402	NA-Rot	91.5448	-43.3483	78.6205	99.9064
NMe2	303	-705.204	-705.168	-705.172	-705.147	-705.158	-705.15	95.5485	83.3123	148.676	121.753	142.095	3.37012e-17	169180600000	4.33648e-15	184072500000	5.66115e-06	1.47539e-13	6.46184e-09	2.01108e-12	5.66761e-06	-17.7956	-35.2584	-24.5711	-24.5711	-32.6461	-17.7945	0.00330033	Inv	148.912	0.784726	149.146	1.80079e-06
NMe2	313	-705.206	-705.17	-705.174	-705.149	-705.16	-705.152	95.6107	83.2087	148.666	121.725	142.115	1.10545e-16	170814100000	1.29809e-14	186848900000	1.87367e-05	1.00817e-12	3.15989e-08	1.2498e-11	1.87683e-05	-16.6312	-33.3691	-23.0163	-23.0163	-30.8517	-16.6295	0.00319489	Inv2	122.563	2.67625	123.361	0.093524
NMe2	323	-705.208	-705.172	-705.176	-705.151	-705.162	-705.154	95.6761	83.1052	148.657	121.698	142.135	3.36498e-16	172522800000	3.63058e-14	189599700000	5.7568e-05	6.12059e-12	1.40182e-07	6.94164e-11	5.77083e-05	-15.5402	-31.597	-21.558	-21.5579	-29.1686	-15.5378	0.00309598	ΣInv	122.565	2.68188	123.364	0.0935258
NMe2	333	-705.21	-705.173	-705.178	-705.153	-705.164	-705.156	95.7444	83.0019	148.649	121.671	142.157	9.5701e-16	174290500000	9.54533e-14	192323900000	0.000165296	3.3365e-11	5.69119e-07	3.48084e-10	0.000165865	-14.5159	-29.9317	-20.1873	-20.1873	-27.5867	-14.5125	0.003003	Rot	141.447	-2.13686	140.81	2.57617e-05
NMe2	343	-705.212	-705.175	-705.18	-705.155	-705.166	-705.158	95.8157	82.8986	148.641	121.644	142.178	2.55818e-15	176104000000	2.37198e-13	195021200000	0.000446161	1.64861e-10	2.13089e-06	1.58991e-09	0.000448293	-13.5526	-28.3637	-18.8967	-18.8966	-26.0973	-13.5478	0.00291545	Σ	91.6655	-42.9464	78.861
NMe2	353	-705.214	-705.177	-705.182	-705.157	-705.168	-705.16	95.8899	82.7956	148.634	121.618	142.2	6.46137e-15	177953000000	5.59765e-13	197691400000	0.001138	7.44505e-10	7.40849e-06	6.66756e-09	0.00114541	-12.645	-26.8848	-17.6794	-17.6793	-24.6925	-12.6385	0.00283286
NMe2	363	-705.216	-705.18	-705.185	-705.159	-705.17	-705.162	95.9669	82.6927	148.628	121.592	142.223	1.54931e-14	179828900000	1.25987e-12	200334500000	0.0027557	3.09574e-09	2.40632e-05	2.58536e-08	0.00277979	-11.7885	-25.4876	-16.5292	-16.5291	-23.3652	-11.7798	0.00275482
NMe2	373	-705.218	-705.182	-705.187	-705.162	-705.172	-705.164	96.0467	82.5901	148.623	121.567	142.246	3.54169e-14	181724900000	2.71476e-12	202950500000	0.00636182	1.19311e-08	7.34173e-05	9.32758e-08	0.00643534	-10.979	-24.1657	-15.4409	-15.4408	-22.1093	-10.9675	0.00268097
NO2*	298.15	-775.781	-775.745	-775.749	-775.739	-775.73	-775.724	94.1849	82.2917	108.609	131.516	149.301	3.15214e-17	204644100000	3.82222e-15	200879800000	6.39692e-06	5.81789e-07	5.6404e-11	4.31888e-14	6.97877e-06	-17.6573	-20.0548	-29.2961	-20.0547	-36.4708	-17.5702	0.00335402	NA-Rot	93.9196	-29.3295	85.175	91.6626
NO2*	303	-775.781	-775.746	-775.75	-775.74	-775.731	-775.725	94.1514	82.2467	108.617	131.509	149.317	5.8683e-17	205044100000	6.6199e-15	202299100000	1.19255e-05	1.18841e-06	1.34407e-10	1.14389e-13	1.3114e-05	-17.0506	-19.3566	-28.4439	-19.3565	-35.5129	-16.9556	0.00330033	Inv	108.038	-1.90747	107.469	8.33656
NO2*	313	-775.783	-775.747	-775.752	-775.742	-775.733	-775.726	94.0827	82.154	108.634	131.494	149.349	1.9886e-16	206059000000	1.94682e-14	205216200000	4.05609e-05	4.83564e-06	7.40237e-10	7.75282e-13	4.53973e-05	-15.8589	-17.9857	-26.7703	-17.9855	-33.6318	-15.7463	0.00319489	Inv2	131.929	1.38801	132.343	0.000808223
NO2*	323	-775.785	-775.749	-775.754	-775.744	-775.735	-775.728	94.0147	82.0614	108.652	131.479	149.383	6.24693e-16	207286800000	5.35538e-14	208118300000	0.000128004	1.80519e-05	3.67121e-09	4.67116e-12	0.000146059	-14.7411	-16.6999	-25.2004	-16.6997	-31.8673	-14.6092	0.00309598	ΣInv	108.044	-1.88454	107.483	8.33736
NO2*	333	-775.787	-775.751	-775.756	-775.746	-775.737	-775.73	93.9472	81.9688	108.671	131.465	149.416	1.83163e-15	208685200000	1.38624e-13	211002600000	0.000377304	6.23036e-05	1.65505e-08	2.52849e-11	0.000439624	-13.6906	-15.4916	-23.725	-15.4914	-30.209	-13.5377	0.003003	Rot	148.287	-3.39615	147.274	6.18859e-07
NO2*	343	-775.789	-775.753	-775.758	-775.747	-775.739	-775.732	93.8803	81.8764	108.69	131.451	149.451	5.04291e-15	210221000000	3.39458e-13	213866900000	0.00104487	0.00020017	6.83889e-08	1.24117e-10	0.00124511	-12.7016	-14.3541	-22.3358	-14.3537	-28.6475	-12.5263	0.00291545	Σ	95.9155	-21.9917	89.3587
NO2*	353	-775.791	-775.755	-775.76	-775.749	-775.741	-775.734	93.814	81.7841	108.71	131.438	149.485	1.31075e-14	211868000000	7.90101e-13	216709900000	0.00273273	0.000602291	2.60936e-07	5.57115e-10	0.00333528	-11.7689	-13.2812	-21.0255	-13.2808	-27.1747	-11.5697	0.00283286
NO2*	363	-775.793	-775.757	-775.762	-775.751	-775.743	-775.736	93.7482	81.692	108.731	131.426	149.52	3.23159e-14	213605100000	1.75524e-12	219530300000	0.00678136	0.00170639	9.25342e-07	2.30353e-09	0.00848868	-10.888	-12.2678	-19.7875	-12.2672	-25.7832	-10.6634	0.00275482
NO2*	373	-775.795	-775.759	-775.764	-775.753	-775.745	-775.738	93.683	81.6	108.753	131.413	149.556	7.58975e-14	215415400000	3.73582e-12	222327500000	0.0160339	0.00457411	3.06788e-06	8.83172e-09	0.0206111	-10.0546	-11.3089	-18.6161	-11.3083	-24.4665	-9.80351	0.00268097
OMe2	298.15	-685.864	-685.828	-685.832	-685.811	-685.806	-685.808	93.7996	83.7484	138.833	151.225	145.769	3.68218e-17	179267800000	2.12372e-15	186014600000	6.49247e-06	2.94695e-12	1.9876e-14	1.79598e-13	6.49248e-06	-17.6425	-32.2478	-37.2469	-32.2411	-35.0457	-17.6425	0.00335402	NA-Rot	93.7403	-29.8009	84.8552	100
OMe2	303	-685.865	-685.829	-685.833	-685.812	-685.807	-685.809	93.7648	83.7061	138.823	151.219	145.781	6.84145e-17	179924800000	3.709e-15	187324800000	1.20952e-05	7.37137e-12	5.37492e-14	4.65538e-13	1.20952e-05	-17.0364	-31.3472	-36.2682	-31.3399	-34.1093	-17.0364	0.00330033	Inv	139.449	2.0706	140.067	4.53903e-05
OMe2	313	-685.867	-685.831	-685.835	-685.814	-685.809	-685.811	93.6935	83.6189	138.801	151.209	145.807	2.30939e-16	181381700000	1.1088e-14	190018600000	4.10716e-05	4.46564e-11	3.7949e-13	3.02448e-12	4.10717e-05	-15.8464	-29.5782	-34.3462	-29.5698	-32.2705	-15.8464	0.00319489	Inv2	151.51	0.963056	151.798	3.06139e-07
OMe2	323	-685.868	-685.833	-685.837	-685.815	-685.811	-685.813	93.6228	83.5319	138.78	151.198	145.834	7.22849e-16	182952600000	3.0972e-14	192699100000	0.00012938	2.4219e-10	2.37587e-12	1.75129e-11	0.000129381	-14.7304	-27.9189	-32.5433	-27.9092	-30.5457	-14.7304	0.00309598	ΣInv	139.583	2.57067	140.35	4.56964e-05
OMe2	333	-685.87	-685.835	-685.838	-685.817	-685.813	-685.815	93.5525	83.4451	138.759	151.188	145.861	2.11226e-15	184614000000	8.13321e-14	195363700000	0.000380612	1.18762e-09	1.33328e-11	9.13213e-11	0.000380614	-13.6819	-26.3595	-30.8489	-26.3483	-28.9248	-13.6819	0.003003	Rot	144.947	-2.75033	144.127	2.76624e-06
OMe2	343	-685.872	-685.836	-685.84	-685.819	-685.814	-685.817	93.4828	83.3584	138.738	151.179	145.889	5.79725e-15	186347300000	2.01877e-13	198010500000	0.00105187	5.31205e-09	6.77097e-11	4.3278e-10	0.00105188	-12.6949	-24.891	-29.2535	-24.8784	-27.3985	-12.6949	0.00291545	Σ	93.7406	-29.8002	84.8556
OMe2	353	-685.874	-685.838	-685.842	-685.821	-685.816	-685.818	93.4135	83.272	138.718	151.17	145.917	1.50236e-14	188137800000	4.75888e-13	200637900000	0.00274525	2.18411e-08	3.1381e-10	1.87915e-09	0.00274527	-11.7644	-23.5059	-27.7487	-23.4917	-25.9589	-11.7643	0.00283286
OMe2	363	-685.876	-685.84	-685.844	-685.823	-685.818	-685.82	93.3448	83.1857	138.698	151.162	145.946	3.69382e-14	189973400000	1.07e-12	203244900000	0.00679791	8.31256e-08	1.33736e-09	7.52992e-09	0.00679801	-10.8855	-22.1973	-26.327	-22.1814	-24.5988	-10.8855	0.00275482
OMe2	373	-685.878	-685.842	-685.846	-685.825	-685.82	-685.822	93.2765	83.0997	138.679	151.154	145.975	8.65272e-14	191844500000	2.30333e-12	205830800000	0.0160382	2.94656e-07	5.276e-09	2.80247e-08	0.0160385	-10.0544	-20.959	-24.9817	-20.9413	-23.3118	-10.0543	0.00268097
OMe	298.15	-685.864	-685.828	-685.832	-685.811	-685.817	-685.809	93.9151	83.4546	138.75	123.251	144.338	3.51455e-17	173225200000	2.39092e-15	182621600000	6.00437e-06	3.04819e-12	1.58281e-09	3.1986e-13	6.00595e-06	-17.7206	-32.2141	-25.9617	-25.9597	-34.4685	-17.7204	0.00335402	NA-Rot	93.6867	-30.6312	84.554	99.9736
OMe	303	-685.865	-685.829	-685.833	-685.812	-685.818	-685.81	93.8833	83.4125	138.74	123.243	144.35	6.52718e-17	173844000000	4.16753e-15	183895700000	1.11816e-05	7.6185e-12	3.57645e-09	8.21593e-13	1.11851e-05	-17.115	-31.3142	-25.1626	-25.1605	-33.5413	-17.1147	0.00330033	Inv	139.328	1.94242	139.907	5.07529e-05
OMe	313	-685.866	-685.831	-685.835	-685.814	-685.82	-685.811	93.8182	83.3256	138.719	123.227	144.375	2.20137e-16	175221900000	1.24109e-14	186517200000	3.79407e-05	4.60817e-11	1.77444e-08	5.24311e-12	3.79585e-05	-15.9257	-29.5468	-23.5934	-23.5908	-31.7203	-15.9252	0.00319489	Inv2	123.695	1.4929	124.14	0.026354
OMe	323	-685.868	-685.833	-685.837	-685.815	-685.821	-685.813	93.7536	83.239	138.699	123.211	144.401	6.88464e-16	176713600000	3.45416e-14	189128000000	0.000119437	2.49555e-10	7.97912e-08	2.98547e-11	0.000119517	-14.8104	-27.889	-22.1215	-22.1184	-30.0123	-14.8097	0.00309598	ΣInv	123.753	1.70315	124.261	0.0264048
OMe	333	-685.87	-685.834	-685.838	-685.817	-685.823	-685.815	93.6896	83.1525	138.68	123.196	144.428	2.01021e-15	178295800000	9.0398e-14	191725200000	0.00035115	1.22208e-09	3.28073e-07	1.53243e-10	0.000351479	-13.7624	-26.3309	-20.7382	-20.7345	-28.4071	-13.7615	0.003003	Rot	143.537	-2.67994	142.738	5.32572e-06
OMe	343	-685.872	-685.836	-685.84	-685.819	-685.825	-685.817	93.6262	83.0663	138.66	123.181	144.455	5.51293e-15	179950100000	2.23654e-13	194306500000	0.00096991	5.45916e-09	1.24305e-06	7.15535e-10	0.00097116	-12.776	-24.8637	-19.4357	-19.4313	-26.8957	-12.7748	0.00291545	Σ	93.7183	-30.5259	84.617
OMe	353	-685.874	-685.838	-685.842	-685.821	-685.827	-685.819	93.5632	82.9803	138.641	123.167	144.483	1.42765e-14	181661500000	5.25617e-13	196870200000	0.00253008	2.24189e-08	4.37022e-06	3.06368e-09	0.00253447	-11.846	-23.4798	-18.2072	-18.202	-25.4701	-11.8442	0.00283286
OMe	363	-685.876	-685.84	-685.844	-685.823	-685.829	-685.821	93.5008	82.8946	138.623	123.153	144.511	3.50766e-14	183418400000	1.17837e-12	199415200000	0.00626224	8.52279e-08	1.4345e-05	1.2115e-08	0.00627669	-10.9676	-22.1723	-17.0465	-17.0406	-24.1232	-10.9653	0.00275482
OMe	373	-685.878	-685.842	-685.846	-685.825	-685.831	-685.823	93.4389	82.8091	138.605	123.14	144.539	8.21122e-14	185211100000	2.52966e-12	201940500000	0.0147684	3.01785e-07	4.42034e-05	4.45282e-08	0.014813	-10.1368	-20.9351	-15.9483	-15.9415	-22.8487	-10.1338	0.00268097
tBu2	298.15	-728.389	-728.354	-728.357	-728.339	-728.331	-728.334	93.9089	84.3372	130.837	154.384	146.102	3.52335e-17	190096600000	1.67469e-15	191195000000	6.56053e-06	7.42021e-11	5.55791e-15	1.57015e-13	6.5606e-06	-17.632	-29.0218	-38.5212	-29.0218	-35.18	-17.632	0.00335402	NA-Rot	93.8745	-29.2657	85.1489	99.9989
tBu2	303	-728.39	-728.355	-728.358	-728.34	-728.331	-728.335	93.8715	84.2973	130.837	154.38	146.116	6.55793e-17	190638400000	2.93314e-15	192520700000	1.22312e-05	1.75511e-10	1.53277e-14	4.07546e-13	1.22313e-05	-17.0253	-28.1771	-37.5228	-28.177	-34.2424	-17.0252	0.00330033	Inv	130.772	-0.210957	130.709	0.00113103
tBu2	313	-728.392	-728.357	-728.36	-728.342	-728.333	-728.337	93.7946	84.2152	130.838	154.373	146.146	2.22139e-16	191895700000	8.81743e-15	195249500000	4.15975e-05	9.52615e-10	1.12472e-13	2.65469e-12	4.15984e-05	-15.8337	-26.518	-35.5623	-26.5179	-32.4009	-15.8337	0.00319489	Inv2	154.549	0.561249	154.717	8.47164e-08
tBu2	323	-728.394	-728.359	-728.362	-728.344	-728.335	-728.339	93.7183	84.1333	130.839	154.367	146.177	6.97577e-16	193309800000	2.47582e-14	197968600000	0.000131238	4.66006e-09	7.30085e-13	1.54097e-11	0.000131242	-14.7162	-24.9619	-33.7233	-24.9617	-30.6737	-14.7161	0.00309598	ΣInv	130.777	-0.193416	130.719	0.00113111
tBu2	333	-728.396	-728.361	-728.364	-728.346	-728.338	-728.341	93.6425	84.0516	130.841	154.361	146.209	2.0447e-15	194849300000	6.53311e-14	200674800000	0.000386658	2.07387e-08	4.23873e-12	8.05412e-11	0.000386679	-13.6661	-23.4994	-31.9949	-23.4992	-29.0504	-13.6661	0.003003	Rot	145.154	-3.17164	144.209	2.3933e-06
tBu2	343	-728.398	-728.363	-728.366	-728.349	-728.34	-728.343	93.5672	83.9702	130.843	154.355	146.241	5.62811e-15	196489300000	1.62897e-13	203365600000	0.00107014	8.46568e-08	2.22258e-11	3.82529e-10	0.00107023	-12.6777	-22.1224	-30.3675	-22.1221	-27.5219	-12.6776	0.00291545	Σ	93.8769	-29.2578	85.1537
tBu2	353	-728.401	-728.365	-728.369	-728.351	-728.342	-728.345	93.4924	83.8891	130.846	154.351	146.273	1.46253e-14	198210100000	3.85642e-13	206039000000	0.00279684	3.19301e-07	1.06166e-10	1.66437e-09	0.00279716	-11.7457	-20.8236	-28.8325	-20.8233	-26.0803	-11.7456	0.00283286
tBu2	363	-728.403	-728.367	-728.371	-728.353	-728.344	-728.347	93.418	83.8083	130.849	154.346	146.306	3.60521e-14	199995800000	8.70553e-13	208693600000	0.00693504	1.12003e-06	4.65529e-10	6.68221e-09	0.00693616	-10.8656	-19.5966	-27.3822	-19.5961	-24.7182	-10.8654	0.00275482
tBu2	373	-728.405	-728.369	-728.373	-728.355	-728.346	-728.349	93.3442	83.7277	130.853	154.343	146.34	8.46605e-14	201833500000	1.88109e-12	211328400000	0.0163831	3.67508e-06	1.88681e-09	2.49159e-08	0.0163868	-10.0331	-18.4355	-26.01	-18.435	-23.4293	-10.0329	0.00268097
tBu	298.15	-728.389	-728.354	-728.357	-728.339	-728.341	-728.333	93.8591	85.1541	130.707	125.821	147.432	3.59482e-17	190275600000	1.20454e-15	191702700000	6.64327e-06	7.81863e-11	5.61266e-10	9.17868e-14	6.64391e-06	-17.6195	-28.9695	-26.9984	-26.868	-35.7169	-17.6194	0.00335402	NA-Rot	93.4839	-30.4564	84.4033	99.9904
tBu	303	-728.39	-728.354	-728.358	-728.34	-728.342	-728.334	93.8222	85.1769	130.707	125.819	147.447	6.68735e-17	190822900000	2.06868e-15	193004300000	1.23658e-05	1.84771e-10	1.28636e-09	2.40279e-13	1.23672e-05	-17.0143	-28.1256	-26.1852	-26.051	-34.7707	-17.0142	0.00330033	Inv	130.633	-0.241918	130.561	0.00117681
tBu	313	-728.392	-728.357	-728.36	-728.342	-728.344	-728.336	93.7467	85.2261	130.708	125.815	147.478	2.26271e-16	192090900000	5.97889e-15	195687700000	4.19078e-05	1.0011e-09	6.56237e-09	1.59152e-12	4.19154e-05	-15.8262	-26.4684	-24.5881	-24.4461	-32.9125	-15.8261	0.00319489	Inv2	125.884	0.217988	125.949	0.00844783
tBu	323	-728.394	-728.359	-728.362	-728.344	-728.346	-728.338	93.6716	85.2782	130.71	125.812	147.509	7.0983e-16	193514600000	1.61645e-14	198366800000	0.00013172	4.88918e-09	3.02892e-08	9.38436e-12	0.000131755	-14.7125	-24.9139	-23.0901	-22.9405	-31.1696	-14.7122	0.00309598	ΣInv	126.57	3.59417	127.642	0.00962464
tBu	333	-728.396	-728.361	-728.364	-728.346	-728.348	-728.34	93.597	85.3329	130.712	125.81	147.541	2.07862e-15	195062800000	4.11274e-14	201037400000	0.000386508	2.17245e-08	1.27626e-07	4.97768e-11	0.000386657	-13.6665	-23.453	-21.6823	-21.5251	-29.5316	-13.6661	0.003003	Rot	146.472	-3.21544	145.513	1.38152e-06
tBu	343	-728.398	-728.363	-728.366	-728.349	-728.35	-728.342	93.5229	85.3903	130.715	125.808	147.574	5.71626e-15	196710900000	9.90032e-14	203696400000	0.00106506	8.85512e-08	4.94832e-07	2.39717e-10	0.00106565	-12.6824	-22.0774	-20.3568	-20.1922	-27.9893	-12.6819	0.00291545	Σ	93.4987	-30.4072	84.4328
tBu	353	-728.4	-728.365	-728.368	-728.351	-728.353	-728.344	93.4492	85.4502	130.718	125.806	147.606	1.4842e-14	198439100000	2.26556e-13	206341300000	0.00277067	3.33531e-07	1.77791e-06	1.05674e-09	0.00277278	-11.7551	-20.78	-19.1065	-18.9346	-26.5345	-11.7544	0.00283286
tBu	363	-728.403	-728.367	-728.37	-728.353	-728.355	-728.346	93.3761	85.5127	130.722	125.806	147.64	3.65568e-14	200231700000	4.94904e-13	208970200000	0.00683599	1.16842e-06	5.95664e-06	4.29545e-09	0.00684312	-10.88	-19.5543	-17.9254	-17.7463	-25.1601	-10.8789	0.00275482
tBu	373	-728.405	-728.369	-728.372	-728.355	-728.357	-728.349	93.3034	85.5777	130.726	125.806	147.674	8.5781e-14	202075900000	1.03593e-12	211581800000	0.0160639	3.82912e-06	1.87144e-05	1.62048e-08	0.0160864	-10.0528	-18.3945	-16.8078	-16.6216	-23.8595	-10.0514	0.00268097

## Sheet: CASPT2_ANO-RCC-VTZP_wB97x3c
kB/h	2.08366e+10
CASPT2(14,12)*/ANO-RCC-VTZP//wB97x-3c/SMD(toluene)		ABSOLUTE FREE ENERGIES						FREE ENERGIES RELATIVE TO Z ISOMER					k(NA-Rot)					kInv, kInv2, kRot			Total k	Eyring analysis							Activation parameters
Substituent	T	Abs ΔG Z	Abs ΔG MEP1	Abs ΔG MEP2	Abs ΔG TSInv	Abs ΔG TSInv2	Abs ΔG TSRot	Rel ΔG MEP1	Rel ΔG MEP2	Rel ΔG TSInv	Rel ΔG TSInv2	Rel ΔG TSRot	exp(-G MEP1/RT)	(kB*T/h)*Γ(MEP1)	exp(-G MEP2/RT)	(kB*T/h)*Γ(MEP2)	kNA-Rot	kInv	kInv2	kRot	Σk	ln(kNA-Rot/T)	ln(kInv/T)	ln(kInv2/T)	ln(ΣkInv/T)	ln(kRot/T)	Σ ln(k/T)	1/T		ΔH kJ/mol	ΔS J/(mol*K)	ΔG kJ/mol	Rate share
H	298.15	-571.672	-571.644	-571.646	-571.631	-571.631	-571.636	74.9323	68.4653	109.941	109.941	96.3026	7.44201e-14	195222100000	1.01096e-12	193493900000	0.013524	3.39896e-07	3.39896e-07	8.33368e-05	0.013608	-10.0009	-20.5922	-20.5922	-19.8991	-15.0902	-9.99469	0.00335402	NA-Rot	74.3584	-31.2775	65.033	99.3826
H	303	-571.673	-571.645	-571.647	-571.631	-571.631	-571.637	74.8997	68.4259	109.935	109.935	96.3155	1.22308e-13	195717900000	1.59779e-12	194826200000	0.0222286	7.04316e-07	7.04316e-07	0.000156925	0.0223869	-9.52011	-19.8798	-19.8798	-19.1866	-14.4735	-9.51301	0.00330033	Inv	110.279	1.13921	110.619	0.00249776
H	313	-571.675	-571.646	-571.649	-571.633	-571.633	-571.638	74.8328	68.3451	109.922	109.922	96.3426	3.24457e-13	196897200000	3.92551e-12	197569900000	0.0590229	2.94785e-06	2.94785e-06	0.00054422	0.059573	-8.57603	-18.4806	-18.4806	-17.7875	-13.2624	-8.56676	0.00319489	Inv2	110.279	1.13921	110.619	0.00249776
H	323	-571.677	-571.648	-571.651	-571.635	-571.635	-571.64	74.7664	68.2646	109.91	109.91	96.3702	8.10124e-13	198251800000	9.12095e-12	200305700000	0.14763	1.13006e-05	1.13006e-05	0.00174888	0.149402	-7.6907	-17.1683	-17.1683	-16.4752	-12.1264	-7.67877	0.00309598	ΣInv	110.279	6.90204	112.337	0.00499553
H	333	-571.678	-571.65	-571.652	-571.636	-571.636	-571.641	74.7005	68.1846	109.898	109.898	96.3984	1.91424e-12	199746900000	2.01434e-11	203030000000	0.349671	3.99911e-05	3.99911e-05	0.00524329	0.354994	-6.85891	-15.935	-15.935	-15.2418	-11.0589	-6.8438	0.003003	Rot	95.4538	-2.84126	94.6067	0.612409
H	343	-571.68	-571.651	-571.654	-571.638	-571.638	-571.643	74.6351	68.1048	109.887	109.887	96.427	4.30127e-12	201354800000	4.24721e-11	205739900000	0.787981	0.000131559	0.000131559	0.0147556	0.803	-6.07601	-14.7738	-14.7738	-14.0806	-10.0539	-6.05713	0.00291545	Σ	74.692	-30.1291	65.709
H	353	-571.682	-571.653	-571.656	-571.64	-571.64	-571.645	74.5701	68.0255	109.876	109.876	96.4562	9.22994e-12	203053600000	8.58339e-11	208433300000	1.69646	0.000404805	0.000404805	0.0391853	1.73645	-5.33793	-13.6786	-13.6786	-12.9854	-9.10592	-5.31462	0.00283286
H	363	-571.683	-571.655	-571.657	-571.641	-571.641	-571.647	74.5057	67.9466	109.866	109.866	96.4859	1.89875e-11	204825700000	1.66851e-10	211108700000	3.50241	0.00117149	0.00117149	0.0986721	3.60343	-4.64095	-12.6439	-12.6439	-11.9507	-8.21036	-4.61252	0.00275482
H	373	-571.685	-571.657	-571.659	-571.643	-571.643	-571.648	74.4416	67.8681	109.857	109.857	96.5161	3.75727e-11	206656900000	3.12939e-10	213764900000	6.95712	0.00320412	0.00320412	0.236598	7.20013	-3.98181	-11.6649	-11.6649	-10.9717	-7.36297	-3.94748	0.00268097
Br	298.15	-3175.58	-3175.55	-3175.55	-3175.54	-3175.54	-3175.54	74.1713	66.4442	107.96	112.021	94.9159	1.01164e-13	190118600000	2.28473e-12	189064400000	0.0184132	7.55744e-07	1.46892e-07	0.000145813	0.0185599	-9.69228	-19.7932	-21.4312	-19.6155	-14.5308	-9.68435	0.00335402	NA-Rot	73.6485	-31.0925	64.3783	99.2095
Br	303	-3175.58	-3175.55	-3175.55	-3175.54	-3175.54	-3175.54	74.1396	66.406	107.963	112.016	94.9331	1.65384e-13	190632300000	3.56247e-12	190379800000	0.030127	1.54087e-06	3.08247e-07	0.000271657	0.0304005	-9.21607	-19.0969	-20.7061	-18.9145	-13.9247	-9.20703	0.00330033	Inv	107.771	-0.63043	107.583	0.00407191
Br	313	-3175.58	-3175.55	-3175.56	-3175.54	-3175.54	-3175.54	74.0747	66.3276	107.967	112.008	94.969	4.34189e-13	191837700000	8.52303e-12	193086900000	0.0792811	6.24729e-06	1.32253e-06	0.000922586	0.0802113	-8.28096	-17.7296	-19.2822	-17.5375	-12.7345	-8.26929	0.00319489	Inv2	112.236	0.726501	112.452	0.00079145
Br	323	-3175.58	-3175.55	-3175.56	-3175.54	-3175.54	-3175.55	74.0103	66.2496	107.973	112	95.0055	1.07358e-12	193206600000	1.93159e-11	195783500000	0.196637	2.32448e-05	5.18917e-06	0.00290704	0.199572	-7.40405	-16.4471	-17.9466	-16.2456	-11.6183	-7.38923	0.00309598	ΣInv	108.614	3.66399	109.706	0.00486336
Br	333	-3175.58	-3175.56	-3175.56	-3175.54	-3175.54	-3175.55	73.9464	66.172	107.979	111.992	95.0426	2.51358e-12	194706200000	4.1671e-11	198466600000	0.462065	7.99848e-05	1.87699e-05	0.00855611	0.47072	-6.58019	-15.2418	-16.6914	-15.031	-10.5693	-6.56163	0.003003	Rot	93.8011	-3.73335	92.688	0.785633
Br	343	-3175.59	-3175.56	-3175.56	-3175.55	-3175.54	-3175.55	73.8829	66.0947	107.985	111.985	95.0802	5.59938e-12	196310900000	8.59468e-11	201133800000	1.0335	0.000256269	6.30336e-05	0.0236627	1.05748	-5.80478	-14.107	-15.5096	-13.8871	-9.58158	-5.78184	0.00291545	Σ	74.0357	-29.752	65.1652
Br	353	-3175.59	-3175.56	-3175.56	-3175.55	-3175.55	-3175.55	73.82	66.0179	107.992	111.979	95.1183	1.1918e-11	198000000000	1.70117e-10	203783300000	2.20937	0.000769131	0.000197762	0.0618159	2.27215	-5.07376	-13.0367	-14.3949	-12.8079	-8.65006	-5.04574	0.00283286
Br	363	-3175.59	-3175.56	-3175.56	-3175.55	-3175.55	-3175.55	73.7575	65.9415	108	111.973	95.157	2.43291e-11	199757200000	3.24246e-10	206413700000	4.53091	0.00217398	0.000582935	0.153259	4.68692	-4.38348	-12.0256	-13.3418	-11.788	-7.77003	-4.34963	0.00275482
Br	373	-3175.59	-3175.56	-3175.57	-3175.55	-3175.55	-3175.56	73.6955	65.8654	108.009	111.967	95.1961	4.7793e-11	201569000000	5.96939e-10	209024100000	8.94312	0.00581494	0.0016224	0.362128	9.31268	-3.73069	-11.0689	-12.3454	-10.8228	-6.93734	-3.6902	0.00268097
CF32	298.15	-908.617	-908.588	-908.592	-908.58	-908.574	-908.581	75.2658	66.0109	96.5296	114.154	94.5866	6.50522e-14	202383800000	2.72115e-12	200162600000	0.0128548	7.6045e-05	6.21089e-08	0.000166528	0.0130974	-10.0516	-15.1818	-22.292	-15.181	-14.3979	-10.0329	0.00335402	NA-Rot	74.956	-29.7048	66.0995	98.1475
CF32	303	-908.618	-908.589	-908.593	-908.581	-908.575	-908.582	75.234	65.9018	96.4635	114.081	94.5323	1.07108e-13	202802700000	4.35181e-12	201549800000	0.0211969	0.00014797	1.35823e-07	0.0003185	0.0216635	-9.56763	-14.5322	-21.5256	-14.5313	-13.7656	-9.54586	0.00330033	Inv	100.799	14.298	105.062	0.58061
CF32	313	-908.62	-908.591	-908.595	-908.583	-908.576	-908.584	75.1687	65.6751	96.3256	113.928	94.4188	2.85169e-13	203849400000	1.09517e-11	204405300000	0.0566602	0.000547778	6.32443e-07	0.00113983	0.0583484	-8.61689	-13.2558	-20.0199	-13.2547	-12.5231	-8.58753	0.00319489	Inv2	118.892	15.8675	123.623	0.000474207
CF32	323	-908.622	-908.593	-908.597	-908.585	-908.578	-908.586	75.104	65.4462	96.1856	113.772	94.3031	7.14438e-13	205100900000	2.60524e-11	207250700000	0.14266	0.00187333	2.68222e-06	0.00377619	0.148312	-7.72494	-12.0577	-18.6065	-12.0563	-11.3567	-7.68609	0.00309598	ΣInv	100.831	14.4117	105.128	0.581084
CF32	333	-908.624	-908.595	-908.599	-908.587	-908.58	-908.588	75.0397	65.215	96.0434	113.614	94.1854	1.69351e-12	206516500000	5.88787e-11	210082800000	0.340121	0.00596044	1.04478e-05	0.0116613	0.357754	-6.8866	-10.9308	-17.2773	-10.929	-10.2596	-6.83605	0.003003	Rot	98.1319	11.8699	101.671	1.27146
CF32	343	-908.625	-908.597	-908.601	-908.589	-908.582	-908.59	74.976	64.9817	95.8994	113.454	94.0657	3.81663e-12	208064300000	1.26983e-10	212898800000	0.771445	0.0177544	3.76532e-05	0.0337733	0.82301	-6.09722	-9.86885	-16.0248	-9.86674	-9.22582	-6.03252	0.00291545	Σ	76.2061	-25.4447	68.6198
CF32	353	-908.627	-908.599	-908.603	-908.591	-908.584	-908.592	74.9127	64.7462	95.7535	113.293	93.944	8.21306e-12	209719000000	2.6238e-10	215696700000	1.67156	0.0497859	0.000126381	0.0922318	1.81371	-5.35271	-8.86649	-14.8427	-8.86396	-8.24992	-5.2711	0.00283286
CF32	363	-908.629	-908.601	-908.605	-908.593	-908.586	-908.594	74.8499	64.5088	95.6059	113.129	93.8205	1.69404e-11	211460200000	5.21239e-10	218475000000	3.47298	0.132077	0.000397367	0.238647	3.8441	-4.64939	-7.91877	-13.7251	-7.91577	-7.32717	-4.54786	0.00275482
CF32	373	-908.631	-908.603	-908.607	-908.595	-908.588	-908.596	74.7877	64.2695	95.4566	112.964	93.6951	3.36058e-11	213271600000	9.98685e-10	221232600000	6.94197	0.332951	0.00117649	0.587592	7.86369	-3.98399	-7.02134	-12.6668	-7.01781	-6.4533	-3.85932	0.00268097
CF3	298.15	-908.617	-908.59	-908.592	-908.58	-908.574	-908.581	71.2816	64.8689	96.4213	114.097	95.7964	3.24565e-13	200714400000	4.31342e-12	200810200000	0.0605881	7.94411e-05	6.3557e-08	0.000102217	0.0607698	-8.50125	-15.1381	-22.2689	-15.1373	-14.886	-8.49826	0.00335402	NA-Rot	75.0798	-16.4179	70.1848	99.701
CF3	303	-908.618	-908.591	-908.593	-908.581	-908.575	-908.581	71.1814	64.7613	96.3559	114.024	95.8122	5.35167e-13	201130400000	6.84387e-12	202192800000	0.0998699	0.000154427	1.38941e-07	0.000191625	0.100216	-8.01762	-14.4895	-21.5029	-14.4886	-14.2737	-8.01416	0.00330033	Inv	100.645	14.1454	104.862	0.130725
CF3	313	-908.62	-908.593	-908.595	-908.583	-908.576	-908.583	70.973	64.5376	96.2195	113.87	95.8453	1.42994e-12	202169500000	1.69564e-11	205040400000	0.266898	0.000570573	6.46501e-07	0.000658802	0.268128	-7.06709	-13.2151	-19.9979	-13.2139	-13.0713	-7.06249	0.00319489	Inv2	118.835	15.8691	123.566	0.000104586
CF3	323	-908.622	-908.595	-908.597	-908.585	-908.578	-908.585	70.7625	64.3116	96.081	113.715	95.8791	3.59809e-12	203411600000	3.97503e-11	207879600000	0.672343	0.00194773	2.74e-06	0.00209982	0.676393	-6.17464	-12.0187	-18.5852	-12.0173	-11.9436	-6.16863	0.00309598	ΣInv	100.677	14.2578	104.928	0.130829
CF3	333	-908.624	-908.597	-908.599	-908.587	-908.58	-908.587	70.5499	64.0834	95.9404	113.557	95.9133	8.57198e-12	204816400000	8.86076e-11	210706900000	1.60478	0.00618648	1.06661e-05	0.0062472	1.61722	-5.33516	-10.8935	-17.2566	-10.8918	-10.8838	-5.32743	0.003003	Rot	94.7649	-3.45389	93.7351	0.168204
CF3	343	-908.625	-908.599	-908.601	-908.589	-908.582	-908.589	70.3353	63.853	95.7979	113.397	95.9482	1.94274e-11	206352200000	1.88637e-10	213519200000	3.646	0.018398	3.84173e-05	0.0174534	3.68189	-4.5441	-9.83324	-16.0047	-9.83116	-9.88595	-4.5343	0.00291545	Σ	75.2634	-15.7902	70.5555
CF3	353	-908.627	-908.601	-908.603	-908.591	-908.584	-908.591	70.1188	63.6206	95.6535	113.235	95.9835	4.20631e-11	207993800000	3.85031e-10	216314500000	7.9172	0.0515116	0.000128872	0.0460337	8.01488	-3.79743	-8.83242	-14.8232	-8.82992	-8.94485	-3.78517	0.00283286
CF3	363	-908.629	-908.603	-908.605	-908.593	-908.586	-908.593	69.9004	63.3863	95.5075	113.072	96.0194	8.73322e-11	209721300000	7.56081e-10	219091100000	16.492	0.136456	0.000404979	0.115166	16.744	-3.09153	-7.88616	-13.7061	-7.8832	-8.05578	-3.07636	0.00275482
CF3	373	-908.631	-908.605	-908.607	-908.595	-908.588	-908.595	69.6802	63.15	95.3598	112.907	96.0558	1.74457e-10	211518200000	1.43284e-09	221847700000	33.0628	0.343514	0.00119841	0.274457	33.6819	-2.42317	-6.99011	-12.6483	-6.98662	-7.21454	-2.40462	0.00268097
CN*	298.15	-663.807	-663.779	-663.782	-663.771	-663.763	-663.772	72.8947	65.3898	94.0097	115.939	91.5547	1.6931e-13	197492600000	3.49601e-12	195919300000	0.031881	0.000210162	3.02347e-08	0.000565816	0.032657	-9.14334	-14.1652	-23.0119	-14.1651	-13.1748	-9.11929	0.00335402	NA-Rot	72.282	-31.1137	63.0055	97.6238
CN*	303	-663.808	-663.78	-663.783	-663.772	-663.763	-663.773	72.8636	65.3513	94.0196	115.934	91.5713	2.74461e-13	197939000000	5.4148e-12	197289400000	0.0516974	0.000390391	6.50849e-08	0.00103177	0.0531196	-8.67608	-13.5621	-22.2613	-13.5619	-12.5902	-8.64894	0.00330033	Inv	93.3296	-2.2733	92.6519	0.643542
CN*	313	-663.809	-663.782	-663.784	-663.774	-663.765	-663.774	72.7997	65.2723	94.0404	115.925	91.6059	7.08708e-13	199029900000	1.27856e-11	200107600000	0.133684	0.00131818	2.93593e-07	0.00335954	0.138362	-7.75848	-12.3777	-20.7873	-12.3775	-11.4422	-7.72409	0.00319489	Inv2	116.191	0.849958	116.444	9.25825e-05
CN*	323	-663.811	-663.783	-663.786	-663.775	-663.767	-663.776	72.7363	65.1936	94.062	115.915	91.641	1.72533e-12	200311600000	2.86219e-11	202913700000	0.326193	0.00413087	1.20743e-06	0.0101758	0.340501	-6.89792	-11.2669	-19.4047	-11.2666	-10.3654	-6.85499	0.00309598	ΣInv	93.3387	-2.24223	92.6702	0.643634
CN*	333	-663.813	-663.785	-663.788	-663.777	-663.769	-663.778	72.6733	65.1152	94.0843	115.907	91.6767	3.98103e-12	201746000000	6.10386e-11	205704800000	0.75487	0.0120949	4.56489e-06	0.0288586	0.795829	-6.08935	-10.2231	-18.1053	-10.2227	-9.35349	-6.03651	0.003003	Rot	90.4825	-3.59092	89.4119	1.7326
CN*	343	-663.815	-663.787	-663.79	-663.779	-663.771	-663.78	72.6108	65.0373	94.1073	115.898	91.7128	8.74737e-12	203303400000	1.2453e-10	208478300000	1.66436	0.0332834	1.5982e-05	0.077071	1.77473	-5.32829	-9.24043	-16.8818	-9.23995	-8.40076	-5.26408	0.00291545	Σ	73.2841	-27.6104	65.0521
CN*	353	-663.817	-663.789	-663.792	-663.781	-663.773	-663.782	72.5488	64.9596	94.1312	115.89	91.7495	1.83789e-11	204960100000	2.43976e-10	211232800000	3.51035	0.0865333	5.21539e-05	0.194812	3.79175	-4.61075	-8.31369	-15.7278	-8.31309	-7.50219	-4.53364	0.00283286
CN*	363	-663.819	-663.791	-663.794	-663.783	-663.774	-663.784	72.4872	64.8824	94.1558	115.883	91.7867	3.70622e-11	206697100000	4.60551e-10	213966700000	7.10808	0.213549	0.000159553	0.468192	7.78998	-3.93317	-7.43829	-14.6375	-7.43754	-6.65328	-3.84156	0.00275482
CN*	373	-663.82	-663.793	-663.796	-663.785	-663.776	-663.785	72.426	64.8055	94.1813	115.876	91.8243	7.19695e-11	208498900000	8.40152e-10	216679300000	13.8629	0.502328	0.00045997	1.07416	15.4398	-3.29236	-6.61008	-13.6059	-6.60916	-5.85004	-3.18463	0.00268097
Cl	298.15	-1032.21	-1032.19	-1032.19	-1032.17	-1032.17	-1032.18	74.314	66.1676	109.693	111.457	94.7472	9.55064e-14	191982700000	2.55444e-12	191558500000	0.0176733	3.7563e-07	1.84402e-07	0.000156083	0.01783	-9.7333	-20.4923	-21.2037	-20.0929	-14.4627	-9.72447	0.00335402	NA-Rot	73.771	-31.0229	64.5216	99.1215
Cl	303	-1032.22	-1032.19	-1032.19	-1032.17	-1032.17	-1032.18	74.2832	66.1285	109.693	111.45	94.7635	1.56219e-13	192505500000	3.97727e-12	192883800000	0.0289386	7.75112e-07	3.86015e-07	0.000290576	0.0292303	-9.25631	-19.784	-20.4811	-19.3799	-13.8574	-9.24628	0.00330033	Inv	109.634	-0.193085	109.577	0.00210674
Cl	313	-1032.22	-1032.19	-1032.19	-1032.18	-1032.18	-1032.18	74.2203	66.0483	109.694	111.435	94.7975	4.10561e-13	193730400000	9.48879e-12	195612400000	0.0762699	3.21765e-06	1.64825e-06	0.000985445	0.0772602	-8.31968	-18.3931	-19.062	-17.9795	-12.6686	-8.30678	0.00319489	Inv2	111.856	1.34301	112.256	0.00103422
Cl	323	-1032.22	-1032.19	-1032.19	-1032.18	-1032.18	-1032.18	74.1579	65.9683	109.695	111.421	94.8321	1.01615e-12	195119300000	2.14488e-11	198331900000	0.189441	1.22405e-05	6.43815e-06	0.00310099	0.192561	-7.44133	-17.0884	-17.7309	-16.6658	-11.5537	-7.425	0.00309598	ΣInv	110.41	5.72549	112.117	0.00314096
Cl	333	-1032.22	-1032.19	-1032.2	-1032.18	-1032.18	-1032.18	74.096	65.8887	109.697	111.407	94.8672	2.38131e-12	196639500000	4.61603e-11	201038800000	0.445767	4.30059e-05	2.31889e-05	0.00911557	0.454949	-6.6161	-15.8623	-16.48	-15.4311	-10.5059	-6.59571	0.003003	Rot	93.6895	-3.54172	92.6336	0.875396
Cl	343	-1032.22	-1032.19	-1032.2	-1032.18	-1032.18	-1032.19	74.0347	65.8095	109.699	111.394	94.903	5.3092e-12	198265100000	9.49889e-11	203730700000	0.998327	0.00014052	7.75613e-05	0.0251802	1.02373	-5.83941	-14.7079	-15.3022	-14.2684	-9.51943	-5.81428	0.00291545	Σ	74.1892	-29.5727	65.3721
Cl	353	-1032.22	-1032.2	-1032.2	-1032.18	-1032.18	-1032.19	73.9738	65.7305	109.702	111.381	94.9392	1.13096e-11	199975500000	1.87616e-10	206405500000	2.13684	0.000429626	0.000242428	0.0657078	2.20322	-5.10714	-13.6191	-14.1913	-13.1716	-8.58901	-5.07655	0.00283286
Cl	363	-1032.23	-1032.2	-1032.2	-1032.18	-1032.18	-1032.19	73.9134	65.652	109.705	111.369	94.9759	2.31044e-11	201754000000	3.56888e-10	209061800000	4.38731	0.00123582	0.00071203	0.162739	4.55199	-4.41569	-12.5904	-13.1418	-12.1354	-7.71001	-4.37884	0.00275482
Cl	373	-1032.23	-1032.2	-1032.2	-1032.19	-1032.19	-1032.19	73.8535	65.5737	109.709	111.357	95.0131	4.5419e-11	203587400000	6.55802e-10	211698500000	8.66932	0.00336083	0.00197498	0.384147	9.0588	-3.76179	-11.6171	-12.1488	-11.1549	-6.87831	-3.71784	0.00268097
F	298.15	-670.906	-670.878	-670.881	-670.862	-670.864	-670.87	73.6843	66.6883	117.895	110.357	95.7129	1.23126e-13	187709400000	2.07043e-12	190091300000	0.0218299	1.37321e-08	2.87346e-07	0.000105721	0.0219359	-9.52207	-23.8011	-20.7602	-20.7135	-14.8523	-9.51723	0.00335402	NA-Rot	73.0834	-31.5727	63.67	99.5167
F	303	-670.907	-670.879	-670.882	-670.862	-670.865	-670.871	73.6535	66.6491	117.89	110.349	95.7275	2.00584e-13	188237700000	3.23473e-12	191396200000	0.0355872	2.99422e-08	5.97419e-07	0.00019818	0.035786	-9.0495	-23.0377	-20.0444	-19.9955	-14.2401	-9.04393	0.00330033	Inv	118.182	0.966468	118.47	6.2601e-05
F	313	-670.909	-670.881	-670.884	-670.864	-670.867	-670.872	73.5904	66.5686	117.879	110.333	95.7582	5.23008e-13	189466800000	7.76917e-12	194084300000	0.0929821	1.38515e-07	2.5169e-06	0.00068125	0.093666	-8.12155	-21.5385	-18.6387	-18.5851	-13.0378	-8.11422	0.00319489	Inv2	110.796	1.47735	111.237	0.00130993
F	323	-670.911	-670.883	-670.885	-670.866	-670.869	-670.874	73.5278	66.4884	117.869	110.318	95.7894	1.2849e-12	190852400000	1.76725e-11	196765300000	0.229073	5.83305e-07	9.70807e-06	0.00217113	0.231254	-7.25137	-20.1322	-17.3202	-17.2619	-11.9102	-7.24189	0.00309598	ΣInv	111.246	3.36219	112.248	0.00137254
F	333	-670.912	-670.884	-670.887	-670.867	-670.87	-670.876	73.4656	66.4086	117.859	110.303	95.8212	2.99024e-12	192363000000	3.82576e-11	199435500000	0.534887	2.25494e-06	3.45546e-05	0.00645871	0.541383	-6.43384	-18.8105	-16.0811	-16.0179	-10.8505	-6.42177	0.003003	Rot	94.7558	-3.20426	93.8005	0.481953
F	343	-670.914	-670.886	-670.889	-670.869	-670.872	-670.878	73.4039	66.3292	117.85	110.288	95.8535	6.62351e-12	193974000000	7.9164e-11	202092200000	1.18928	8.06212e-06	0.000114295	0.0180426	1.20745	-5.66438	-17.5661	-14.9145	-14.8463	-9.85275	-5.64922	0.00291545	Σ	73.3565	-30.6345	64.2228
F	353	-670.916	-670.888	-670.891	-670.871	-670.874	-670.879	73.3428	66.2501	117.841	110.274	95.8863	1.40224e-11	195665600000	1.57178e-10	204733200000	2.52815	2.68351e-05	0.0003535	0.0475833	2.57612	-4.93898	-16.3923	-13.8141	-13.7409	-8.91174	-4.92019	0.00283286
F	363	-670.918	-670.89	-670.892	-670.873	-670.876	-670.881	73.282	66.1714	117.832	110.261	95.9197	2.84805e-11	197422000000	3.00459e-10	207357000000	5.15725	8.36468e-05	0.00102797	0.119035	5.2774	-4.254	-15.2833	-12.7746	-12.6963	-8.02274	-4.23097	0.00275482
F	373	-670.92	-670.892	-670.894	-670.875	-670.878	-670.883	73.2218	66.0931	117.824	110.248	95.9535	5.56814e-11	199230400000	5.54678e-10	209962200000	10.1286	0.000245453	0.00282455	0.283656	10.4154	-3.60621	-14.234	-11.791	-11.7077	-7.18157	-3.5783	0.00268097
NMe2	298.15	-705.364	-705.337	-705.339	-705.309	-705.324	-705.331	71.282	64.4777	142.948	105.392	86.0046	3.2452e-13	168421500000	5.05091e-12	182717100000	0.0516003	5.60414e-13	2.12994e-06	0.00530968	0.0569121	-8.66183	-33.9077	-18.757	-18.757	-10.9358	-8.56384	0.00335402	NA-Rot	67.0956	-44.4737	53.8358	90.6666
NMe2	303	-705.365	-705.338	-705.34	-705.31	-705.325	-705.332	71.3089	64.495	142.943	105.378	86.0141	5.08751e-13	169180600000	7.60682e-12	184072500000	0.0810864	1.43634e-12	4.29791e-06	0.0093676	0.0904583	-8.22597	-32.9827	-18.0711	-18.0711	-10.3842	-8.1166	0.00330033	Inv	143.179	0.784782	143.413	9.847e-10
NMe2	313	-705.367	-705.339	-705.342	-705.312	-705.326	-705.334	71.3667	64.5329	142.933	105.351	86.0341	1.2292e-12	170814100000	1.6987e-11	186848900000	0.196938	9.12654e-12	1.70761e-05	0.0285861	0.225541	-7.37107	-31.166	-16.724	-16.724	-9.30104	-7.23546	0.00319489	Inv2	106.189	2.67618	106.987	0.00374251
NMe2	323	-705.369	-705.341	-705.344	-705.314	-705.328	-705.336	71.4275	64.5736	142.924	105.323	86.0546	2.80882e-12	172522800000	3.60546e-11	189599700000	0.452508	5.17536e-11	6.23449e-05	0.0814732	0.534044	-6.5706	-29.4622	-15.4605	-15.4605	-8.28513	-6.40493	0.00309598	ΣInv	106.189	2.67637	106.987	0.00374251
NMe2	333	-705.371	-705.343	-705.346	-705.316	-705.33	-705.338	71.4913	64.6171	142.916	105.296	86.0757	6.10115e-12	174290500000	7.30703e-11	192323900000	0.988569	2.64609e-10	0.000210762	0.218211	1.20699	-5.81964	-27.8609	-14.2729	-14.2729	-7.33043	-5.62001	0.003003	Rot	85.366	-2.13641	84.729	9.32962
NMe2	343	-705.373	-705.345	-705.348	-705.318	-705.332	-705.34	71.558	64.6634	142.908	105.27	86.0974	1.26536e-11	176104000000	1.41974e-10	195021200000	2.06237	1.23085e-09	0.000664142	0.55219	2.61523	-5.11387	-26.3533	-13.1547	-13.1547	-6.43159	-4.87638	0.00291545	Σ	70.4259	-32.6572	60.6892
NMe2	353	-705.375	-705.347	-705.35	-705.32	-705.335	-705.342	71.6274	64.7123	142.901	105.244	86.1195	2.51567e-11	177953000000	2.65427e-10	197691400000	4.12481	5.25074e-09	0.00196238	1.32659	5.45336	-4.44945	-24.9314	-12.1001	-12.1001	-5.58386	-4.17024	0.00283286
NMe2	363	-705.377	-705.349	-705.352	-705.322	-705.337	-705.344	71.6996	64.7638	142.895	105.218	86.1422	4.81124e-11	179828900000	4.79001e-10	200334500000	7.93644	2.06896e-08	0.00546592	3.03863	10.9805	-3.82294	-23.588	-11.1036	-11.1036	-4.783	-3.49828	0.00275482
NMe2	373	-705.379	-705.352	-705.354	-705.324	-705.339	-705.346	71.7745	64.8179	142.89	105.192	86.1654	8.87945e-11	181724900000	8.36794e-10	202950500000	14.736	7.57798e-08	0.0144191	6.66143	21.4119	-3.23128	-22.317	-10.1608	-10.1608	-4.02524	-2.85763	0.00268097
NO2*	298.15	-776.041	-776.014	-776.017	-776.003	-775.997	-776.006	71.9318	64.2639	101.325	116.071	91.1772	2.4968e-13	204644100000	5.50588e-12	200879800000	0.0488393	1.09864e-05	2.86718e-08	0.00065889	0.0495092	-8.71682	-17.1164	-23.0649	-17.1138	-13.0226	-8.70319	0.00335402	NA-Rot	71.3027	-30.8524	62.1041	98.6469
NO2*	303	-776.042	-776.015	-776.018	-776.003	-775.998	-776.007	71.9004	64.2246	101.333	116.063	91.1929	4.02275e-13	205044100000	8.46893e-12	202299100000	0.0786953	2.14106e-05	6.18374e-08	0.00119901	0.0799158	-8.2559	-16.4654	-22.3125	-16.4625	-12.44	-8.24051	0.00330033	Inv	100.754	-1.9075	100.185	0.0221906
NO2*	313	-776.044	-776.016	-776.019	-776.005	-776	-776.009	71.8361	64.1437	101.35	116.048	91.2255	1.02632e-12	206059000000	1.97273e-11	205216200000	0.200984	7.94339e-05	2.79982e-07	0.00388836	0.204952	-7.35073	-15.1868	-20.8347	-15.1833	-11.296	-7.33118	0.00319489	Inv2	116.483	1.38811	116.897	5.79121e-05
NO2*	323	-776.046	-776.018	-776.021	-776.007	-776.001	-776.011	71.7724	64.0633	101.368	116.033	91.2587	2.47034e-12	207286800000	4.36013e-11	208118300000	0.484716	0.000271917	1.15547e-06	0.011733	0.496722	-6.50184	-13.9877	-19.4487	-13.9834	-10.223	-6.47738	0.00309598	ΣInv	100.835	-1.62025	100.352	0.0222485
NO2*	333	-776.047	-776.02	-776.023	-776.009	-776.003	-776.013	71.7092	63.9831	101.387	116.019	91.2924	5.63944e-12	208685200000	9.18737e-11	211002600000	1.10951	0.000865077	4.38273e-06	0.0331561	1.14354	-5.70422	-12.8608	-18.146	-12.8558	-9.21467	-5.67402	0.003003	Rot	90.1631	-3.39585	89.1507	1.33084
NO2*	343	-776.049	-776.022	-776.025	-776.011	-776.005	-776.015	71.6465	63.9034	101.406	116.006	91.3266	1.22668e-11	210221000000	1.85335e-10	213866900000	2.42122	0.00257415	1.53916e-05	0.0882503	2.51206	-4.95346	-11.8	-16.9194	-11.794	-8.26531	-4.91663	0.00291545	Σ	71.8877	-28.8115	63.2976
NO2*	353	-776.051	-776.024	-776.027	-776.013	-776.007	-776.017	71.5844	63.8241	101.427	115.992	91.3613	2.55283e-11	211868000000	3.59244e-10	216709900000	5.05728	0.00720468	5.03724e-05	0.222363	5.2869	-4.24564	-10.7995	-15.7625	-10.7925	-7.36991	-4.20124	0.00283286
NO2*	363	-776.053	-776.026	-776.029	-776.015	-776.009	-776.018	71.5228	63.7451	101.448	115.98	91.3965	5.10152e-11	213605100000	6.7133e-10	219530300000	10.1468	0.0190632	0.000154525	0.532803	10.6989	-3.57724	-9.8544	-14.6696	-9.84633	-6.52401	-3.52427	0.00275482
NO2*	373	-776.055	-776.028	-776.031	-776.017	-776.011	-776.02	71.4618	63.6665	101.469	115.968	91.4322	9.82149e-11	215415400000	1.21301e-09	222327500000	19.618	0.0478987	0.000446623	1.21893	20.8852	-2.94513	-8.96025	-13.6354	-8.95096	-5.72361	-2.88254	0.00268097
OMe2	298.15	-686.048	-686.021	-686.024	-686.001	-686.008	-686.013	70.8392	64.0442	123.885	106.289	91.4239	3.87989e-13	179267800000	6.01616e-12	186014600000	0.065484	1.2255e-09	1.48324e-06	0.000596474	0.066082	-8.42355	-26.2175	-19.1189	-19.1181	-13.1221	-8.41446	0.00335402	NA-Rot	70.5636	-30.889	61.354	99.0951
OMe2	303	-686.049	-686.022	-686.025	-686.002	-686.009	-686.014	70.8047	64.0004	123.875	106.283	91.4364	6.21468e-13	179924800000	9.25708e-12	187324800000	0.105044	2.78332e-09	3.00076e-06	0.00108852	0.106136	-7.96711	-25.4134	-18.4304	-18.4295	-12.5367	-7.95677	0.00330033	Inv	124.501	2.07059	125.119	1.85451e-06
OMe2	313	-686.051	-686.024	-686.027	-686.004	-686.01	-686.016	70.734	63.9103	123.853	106.273	91.4625	1.56752e-12	181381700000	2.15787e-11	190018600000	0.265884	1.39497e-08	1.19828e-05	0.00354984	0.269446	-7.0709	-23.834	-17.0782	-17.0771	-11.3871	-7.05759	0.00319489	Inv2	106.575	0.963349	106.862	0.00224454
OMe2	323	-686.053	-686.026	-686.028	-686.006	-686.012	-686.018	70.6637	63.8204	123.832	106.262	91.4892	3.73297e-12	182952600000	4.77282e-11	192699100000	0.635747	6.33292e-08	4.39543e-05	0.0107677	0.646559	-6.23061	-22.3526	-15.81	-15.8086	-10.3089	-6.21374	0.00309598	ΣInv	106.607	1.0766	106.928	0.0022464
OMe2	333	-686.055	-686.028	-686.03	-686.007	-686.014	-686.02	70.5939	63.7308	123.811	106.252	91.5164	8.43698e-12	184614000000	1.00642e-10	195363700000	1.44325	2.62745e-07	0.000149236	0.0305784	1.47398	-5.44124	-20.9602	-14.6181	-14.6164	-9.2956	-5.42018	0.003003	Rot	90.6022	-2.75034	89.7822	0.902628
OMe2	343	-686.056	-686.03	-686.032	-686.009	-686.016	-686.022	70.5245	63.6415	123.79	106.243	91.5442	1.81804e-11	186347300000	2.03163e-10	198010500000	3.12471	1.00404e-06	0.000472161	0.0817653	3.20695	-4.69839	-19.6492	-13.4959	-13.4938	-8.34163	-4.67241	0.00291545	Σ	70.9973	-29.3856	62.236
OMe2	353	-686.058	-686.032	-686.034	-686.011	-686.018	-686.023	70.4556	63.5524	123.77	106.234	91.5725	3.75026e-11	188137800000	3.94081e-10	200637900000	6.47763	3.55855e-06	0.00140037	0.206922	6.68595	-3.99811	-18.4126	-12.4375	-12.435	-7.44188	-3.96646	0.00283286
OMe2	363	-686.06	-686.033	-686.036	-686.013	-686.02	-686.025	70.3871	63.4636	123.75	106.226	91.6013	7.4325e-11	189973400000	7.3695e-10	203244900000	12.9034	1.17705e-05	0.00391416	0.497849	13.4052	-3.33691	-17.2443	-11.4376	-11.4346	-6.59186	-3.29876	0.00275482
OMe2	373	-686.062	-686.035	-686.038	-686.015	-686.022	-686.027	70.3191	63.3752	123.731	106.218	91.6306	1.41975e-10	191844500000	1.33251e-09	205830800000	24.7767	3.65352e-05	0.0103594	1.14338	25.9305	-2.71168	-16.1388	-10.4914	-10.4879	-5.78759	-2.66616	0.00268097
OMe	298.15	-686.048	-686.022	-686.024	-686.001	-686.007	-686.013	70.5047	63.5695	124.368	108.002	92.0655	4.44046e-13	173225200000	7.28587e-12	182621600000	0.0727161	1.00846e-09	7.43155e-07	0.000460456	0.0731773	-8.31879	-26.4124	-19.81	-19.8086	-13.3809	-8.31247	0.00335402	NA-Rot	70.1507	-31.4036	60.7877	99.3698
OMe	303	-686.049	-686.022	-686.025	-686.002	-686.008	-686.014	70.4717	63.5254	124.358	107.994	92.0776	7.09301e-13	173844000000	1.11779e-11	183895700000	0.116329	2.29698e-09	1.52173e-06	0.000843902	0.117175	-7.86506	-25.6054	-19.1094	-19.1079	-12.7912	-7.85782	0.00330033	Inv	124.946	1.94223	125.525	1.37811e-06
OMe	313	-686.051	-686.024	-686.027	-686.004	-686.01	-686.016	70.4041	63.4346	124.338	107.978	92.103	1.7794e-12	175221900000	2.59062e-11	186517200000	0.292891	1.15772e-08	6.22238e-06	0.00277532	0.295673	-6.97416	-24.0204	-17.7336	-17.7317	-11.6332	-6.9647	0.00319489	Inv2	108.446	1.49271	108.891	0.00101555
OMe	323	-686.053	-686.026	-686.029	-686.006	-686.012	-686.018	70.3369	63.3442	124.318	107.962	92.129	4.21604e-12	176713600000	5.69889e-11	189128000000	0.696862	5.28369e-08	2.33379e-05	0.00848499	0.70537	-6.13882	-22.5337	-16.4431	-16.4408	-10.5471	-6.12669	0.00309598	ΣInv	108.491	1.65445	108.984	0.00101693
OMe	333	-686.055	-686.028	-686.031	-686.007	-686.014	-686.02	70.2702	63.254	124.298	107.947	92.1555	9.4834e-12	178295800000	1.19556e-10	191725200000	1.57469	2.20307e-07	8.09132e-05	0.0242749	1.59905	-5.35408	-21.1364	-15.2303	-15.2276	-9.52645	-5.33873	0.003003	Rot	91.2647	-2.68026	90.4656	0.629233
OMe	343	-686.057	-686.03	-686.033	-686.009	-686.016	-686.022	70.2039	63.1641	124.279	107.932	92.1826	2.03436e-11	179950100000	2.40183e-10	194306500000	3.39455	8.45823e-07	0.000261092	0.0653646	3.46018	-4.61556	-19.8207	-14.0884	-14.0851	-8.56551	-4.59641	0.00291545	Σ	70.4865	-30.2467	61.4684
OMe	353	-686.059	-686.032	-686.035	-686.011	-686.017	-686.023	70.1381	63.0745	124.26	107.918	92.2102	4.17878e-11	181661500000	4.63775e-10	196870200000	7.00852	3.01112e-06	0.000788908	0.166511	7.17582	-3.91934	-18.5797	-13.0113	-13.0075	-7.65916	-3.89575	0.00283286
OMe	363	-686.06	-686.034	-686.036	-686.013	-686.019	-686.025	70.0727	62.9853	124.242	107.904	92.2384	8.24856e-11	183418400000	8.63527e-10	199415200000	13.9075	1.00015e-05	0.00224417	0.403111	14.3128	-3.26198	-17.4072	-11.9938	-11.9894	-6.80295	-3.23325	0.00275482
OMe	373	-686.062	-686.036	-686.038	-686.015	-686.021	-686.027	70.0077	62.8963	124.224	107.891	92.2669	1.5697e-10	185211100000	1.55499e-09	201940500000	26.609	3.11676e-05	0.00603928	0.931277	27.5464	-2.64033	-16.2977	-11.031	-11.0259	-5.99278	-2.60571	0.00268097
tBu2	298.15	-728.535	-728.507	-728.509	-728.491	-728.493	-728.499	72.8615	67.2153	114.309	109.805	95.3408	1.71599e-13	190096600000	1.67394e-12	191195000000	0.0296031	5.83551e-08	3.59039e-07	0.000122842	0.0297264	-9.21747	-22.3543	-20.5374	-20.3868	-14.7022	-9.21332	0.00335402	NA-Rot	72.6333	-30.5493	63.525	99.5854
tBu2	303	-728.536	-728.508	-728.51	-728.492	-728.494	-728.499	72.8222	67.1768	114.309	109.802	95.3553	2.79006e-13	190638400000	2.62345e-12	192520700000	0.0481215	1.24056e-07	7.42494e-07	0.000229736	0.0483521	-8.74776	-21.6163	-19.827	-19.6725	-14.0923	-8.74298	0.00330033	Inv	114.244	-0.211256	114.181	0.000196307
tBu2	313	-728.538	-728.51	-728.512	-728.494	-728.496	-728.501	72.7416	67.0977	114.31	109.795	95.3856	7.24724e-13	191895700000	6.33972e-12	195249500000	0.125025	5.46006e-07	3.09547e-06	0.000786101	0.125814	-7.82545	-20.1668	-18.4318	-18.2693	-12.8946	-7.81915	0.00319489	Inv2	109.971	0.561009	110.138	0.00120781
tBu2	323	-728.54	-728.512	-728.514	-728.496	-728.498	-728.503	72.6613	67.019	114.311	109.788	95.4166	1.7742e-12	193309800000	1.45038e-11	197968600000	0.306375	2.19418e-06	1.18228e-05	0.00249448	0.308883	-6.9606	-18.8074	-17.1231	-16.9529	-11.7713	-6.95244	0.00309598	ΣInv	110.663	4.12554	111.893	0.00140412
tBu2	333	-728.542	-728.514	-728.516	-728.498	-728.5	-728.505	72.5813	66.9407	114.313	109.782	95.448	4.11554e-12	194849300000	3.1568e-11	200674800000	0.711805	8.11701e-06	4.16951e-05	0.00739064	0.719246	-6.14809	-17.5297	-15.8933	-15.7154	-10.7157	-6.13769	0.003003	Rot	94.3934	-3.17194	93.4477	0.413242
tBu2	343	-728.544	-728.516	-728.518	-728.5	-728.502	-728.508	72.5017	66.8628	114.315	109.777	95.48	9.08847e-12	196489300000	6.56537e-11	203365600000	1.57512	2.78413e-05	0.000136722	0.0205675	1.59585	-5.3834	-16.3267	-14.7353	-14.5499	-9.72178	-5.37033	0.00291545	Σ	72.8702	-29.7361	64.0044
tBu2	353	-728.546	-728.518	-728.521	-728.502	-728.504	-728.51	72.4225	66.7852	114.318	109.772	95.5125	1.9187e-11	198210100000	1.30978e-10	206039000000	3.33331	8.91094e-05	0.00041941	0.0540471	3.38787	-4.6625	-15.1921	-13.6431	-13.4505	-8.78437	-4.64627	0.00283286
tBu2	363	-728.548	-728.521	-728.523	-728.505	-728.506	-728.512	72.3436	66.708	114.322	109.768	95.5455	3.88685e-11	199995800000	2.51513e-10	208693600000	6.7708	0.000267658	0.00121026	0.134746	6.90702	-3.98178	-14.1202	-12.6113	-12.4115	-7.89876	-3.96186	0.00275482
tBu2	373	-728.55	-728.523	-728.525	-728.507	-728.509	-728.514	72.265	66.6313	114.326	109.764	95.579	7.58051e-11	201833500000	4.66304e-10	211328400000	13.2438	0.000758319	0.00330121	0.320063	13.5679	-3.33805	-13.106	-11.635	-11.4283	-7.06082	-3.31387	0.00268097
tBu	298.15	-728.535	-728.507	-728.509	-728.491	-728.493	-728.499	73.5887	68.8015	115.1	109.897	95.4267	1.27968e-13	190275600000	8.82715e-13	191702700000	0.0212863	4.24128e-08	3.46043e-07	0.000118656	0.0214053	-9.54729	-22.6734	-20.5743	-20.4587	-14.7369	-9.54171	0.00335402	NA-Rot	72.4739	-33.798	62.397	99.4439
tBu	303	-728.536	-728.508	-728.51	-728.492	-728.494	-728.5	73.5507	68.8244	115.1	109.895	95.4414	2.08938e-13	190822900000	1.36406e-12	193004300000	0.0346263	9.06205e-08	7.15585e-07	0.000222013	0.0348491	-9.07688	-21.9303	-19.8639	-19.7447	-14.1265	-9.07046	0.00330033	Inv	115.026	-0.241927	114.954	0.000198141
tBu	313	-728.538	-728.51	-728.512	-728.494	-728.496	-728.502	73.4726	68.8736	115.101	109.891	95.4722	5.47217e-13	192090900000	3.20406e-12	195687700000	0.0900232	4.02824e-07	2.98301e-06	0.00076039	0.0907869	-8.15389	-20.471	-18.4688	-18.3421	-12.9279	-8.14544	0.00319489	Inv2	109.96	0.218111	110.025	0.00161662
tBu	323	-728.54	-728.512	-728.514	-728.496	-728.498	-728.504	73.3949	68.9257	115.103	109.888	95.5035	1.35006e-12	193514600000	7.13072e-12	198366800000	0.220525	1.63393e-06	1.13921e-05	0.00241502	0.222953	-7.2894	-19.1022	-17.1602	-17.0262	-11.8037	-7.27845	0.00309598	ΣInv	110.623	3.39321	111.635	0.00181476
tBu	333	-728.542	-728.514	-728.516	-728.498	-728.5	-728.506	73.3176	68.9806	115.105	109.886	95.5354	3.15453e-12	195062800000	1.51098e-11	201037400000	0.511681	6.09751e-06	4.01713e-05	0.00716103	0.518888	-6.4782	-17.8158	-15.9305	-15.7892	-10.7472	-6.46421	0.003003	Rot	94.4663	-3.21545	93.5076	0.554331
tBu	343	-728.544	-728.516	-728.518	-728.5	-728.502	-728.508	73.2406	69.0383	115.108	109.884	95.5678	7.01407e-12	196710900000	3.06156e-11	203696400000	1.12979	2.10872e-05	0.000131707	0.0199437	1.14988	-5.7157	-16.6046	-14.7727	-14.6241	-9.75257	-5.69807	0.00291545	Σ	72.7971	-32.6897	63.0507
tBu	353	-728.546	-728.518	-728.52	-728.502	-728.504	-728.51	73.1639	69.0987	115.111	109.882	95.6008	1.49037e-11	198439100000	5.9547e-11	206341300000	2.38371	6.80189e-05	0.00040398	0.0524457	2.43663	-4.99781	-15.4622	-13.6806	-13.525	-8.81444	-4.97585	0.00283286
tBu	363	-728.548	-728.521	-728.522	-728.505	-728.507	-728.512	73.0876	69.1617	115.115	109.881	95.6343	3.03759e-11	200231700000	1.11552e-10	208970200000	4.82365	0.000205811	0.00116557	0.130842	4.95586	-4.32087	-14.383	-12.6489	-12.4863	-7.92817	-4.29383	0.00275482
tBu	373	-728.551	-728.523	-728.524	-728.507	-728.509	-728.514	73.0117	69.2273	115.119	109.881	95.6683	5.95844e-11	202075900000	2.0189e-10	211581800000	9.39295	0.000587159	0.00317886	0.310986	9.7077	-3.68162	-13.3618	-11.6728	-11.5033	-7.08958	-3.64866	0.00268097
I	298.15	-7682.57	-7682.54	-7682.55	-7682.53	-7682.53	-7682.54	73.7258	67.0519	106.35	112.556	94.5855	1.21082e-13	202075900001	1.78799e-12	211581800001	0.0229814	1.4471e-06	1.18369e-07	0.000166601	0.0231496	-9.47067	-19.1435	-21.6471	-19.0649	-14.3975	-9.46338	0.00335402	NA-Rot	72.2953	-33.7589	62.2301	99.2736
I	303	-7682.57	-7682.55	-7682.55	-7682.53	-7682.53	-7682.54	73.6955	67.0153	106.354	112.555	94.6035	1.97269e-13	202075900002	2.79717e-12	211581800002	0.0373478	2.91747e-06	2.48918e-07	0.000309621	0.0376606	-9.00121	-18.4585	-20.9199	-18.3767	-13.7939	-8.99287	0.00330033	Inv	106.029	-1.07077	105.71	0.00625107
I	313	-7682.57	-7682.55	-7682.55	-7682.53	-7682.53	-7682.54	73.6334	66.94	106.364	112.553	94.6411	5.14441e-13	202075900003	6.73576e-12	211581800003	0.0968887	1.15705e-05	1.07242e-06	0.00104647	0.0979478	-8.0804	-17.1133	-19.4918	-17.0246	-12.6085	-8.06952	0.00319489	Inv2	112.564	0.0312253	112.573	0.000511324
I	323	-7682.58	-7682.55	-7682.55	-7682.54	-7682.53	-7682.54	73.5718	66.8652	106.373	112.552	94.6793	1.26401e-12	202075900004	1.5359e-11	211581800004	0.236812	4.2169e-05	4.22428e-06	0.00328253	0.240141	-7.21814	-15.8515	-18.1523	-15.756	-11.4968	-7.20418	0.00309598	ΣInv	106.66	1.68677	107.163	0.0067624
I	333	-7682.58	-7682.55	-7682.55	-7682.54	-7682.54	-7682.54	73.5107	66.7908	106.384	112.552	94.718	2.94198e-12	202075900005	3.33252e-11	211581800005	0.548275	0.000142304	1.53357e-05	0.00962032	0.558053	-6.40912	-14.6657	-16.8935	-14.5633	-10.452	-6.39144	0.003003	Rot	93.4218	-3.89766	92.2597	0.719671
I	343	-7682.58	-7682.55	-7682.56	-7682.54	-7682.54	-7682.54	73.45	66.7167	106.395	112.551	94.7573	6.51729e-12	202075900006	6.91052e-11	211581800006	1.20816	0.000447646	5.16789e-05	0.0264998	1.23516	-5.64863	-13.5492	-15.7082	-13.44	-9.46835	-5.62653	0.00291545	Σ	72.6872	-32.4101	63.0241
I	353	-7682.58	-7682.55	-7682.56	-7682.54	-7682.54	-7682.55	73.3899	66.643	106.406	112.552	94.797	1.37992e-11	202075900007	1.37483e-10	211581800007	2.54456	0.00132046	0.00016267	0.0689679	2.61501	-4.93251	-12.4962	-14.5903	-12.3801	-8.54058	-4.9052	0.00283286
I	363	-7682.58	-7682.56	-7682.56	-7682.54	-7682.54	-7682.55	73.3302	66.5697	106.418	112.553	94.8373	2.80297e-11	202075900008	2.6331e-10	211581800008	5.14141	0.00367175	0.000480971	0.170385	5.31595	-4.25708	-11.5015	-13.5341	-11.3784	-7.6641	-4.22369	0.00275482
I	373	-7682.59	-7682.56	-7682.56	-7682.55	-7682.54	-7682.55	73.271	66.4968	106.431	112.554	94.8781	5.48049e-11	202075900009	4.86969e-10	211581800009	9.9999	0.00967015	0.00134254	0.40124	10.4122	-3.619	-10.5603	-12.5348	-10.4303	-6.83478	-3.5786	0.00268097
* For CN and NO2, a larger active space (16,14) was used

## Sheet: XMS-CASPT2_ANO-RCC-VTZP_wB97x3c
kB/h	2.08366e+10
XMS-CASPT2(14,12)*/ANO-RCC-VTZP//wB97x-3c/SMD(toluene)		ABSOLUTE FREE ENERGIES						FREE ENERGIES RELATIVE TO Z ISOMER					k(NA-Rot)					kInv, kInv2, kRot			Total k	Eyring analysis							Activation parameters
Substituent	T	Abs ΔG Z	Abs ΔG MEP1	Abs ΔG MEP2	Abs ΔG TSInv	Abs ΔG TSInv2	Abs ΔG TSRot	Rel ΔG MEP1	Rel ΔG MEP2	Rel ΔG TSInv	Rel ΔG TSInv2	Rel ΔG TSRot	exp(-G MEP1/RT)	(kB*T/h)*Γ(MEP1)	exp(-G MEP2/RT)	(kB*T/h)*Γ(MEP2)	kNA-Rot	kInv	kInv2	kRot	Σk	ln(kNA-Rot/T)	ln(kInv/T)	ln(kInv2/T)	ln(ΣkInv/T)	ln(kRot/T)	Σ ln(k/T)	1/T		ΔH kJ/mol	ΔS J/(mol*K)	ΔG kJ/mol	Rate share
H	298.15	-571.672	-571.644	-571.647	-571.631	-571.631	-571.634	75.6302	66.1312	109.974	109.974	101.648	5.61608e-14	195222100000	2.59221e-12	193493900000	0.0107293	3.35469e-07	3.35469e-07	9.64484e-06	0.0107396	-10.2324	-20.6053	-20.6053	-19.9122	-17.2467	-10.2314	0.00335402	NA-Rot	75.3472	-29.8874	66.4362	99.9039
H	303	-571.673	-571.644	-571.648	-571.631	-571.631	-571.635	75.5963	66.0885	109.967	109.967	101.661	9.27627e-14	195717900000	4.04095e-12	194826200000	0.0177461	6.95287e-07	6.95287e-07	1.87991e-05	0.0177663	-9.74532	-19.8927	-19.8927	-19.1995	-16.5954	-9.74419	0.00330033	Inv	110.312	1.1394	110.651	0.00312366
H	313	-571.675	-571.646	-571.65	-571.633	-571.633	-571.636	75.5268	66.0007	109.954	109.954	101.688	2.48513e-13	196897200000	9.66405e-12	197569900000	0.0477089	2.91129e-06	2.91129e-06	6.97695e-05	0.0477845	-8.78884	-18.4931	-18.4931	-17.8	-15.3165	-8.78726	0.00319489	Inv2	110.312	1.1394	110.651	0.00312366
H	323	-571.676	-571.648	-571.651	-571.635	-571.635	-571.638	75.4578	65.913	109.942	109.942	101.716	6.26227e-13	198251800000	2.18954e-11	200305700000	0.120733	1.11647e-05	1.11647e-05	0.000238927	0.120994	-7.89183	-17.1804	-17.1804	-16.4873	-14.117	-7.88966	0.00309598	ΣInv	110.312	6.90222	112.37	0.00624731
H	333	-571.678	-571.649	-571.653	-571.636	-571.636	-571.639	75.3894	65.8255	109.93	109.93	101.744	1.49255e-12	199746900000	4.72261e-11	203030000000	0.289142	3.95247e-05	3.95247e-05	0.000760466	0.289982	-7.04898	-15.9467	-15.9467	-15.2536	-12.9897	-7.04608	0.003003	Rot	100.799	-2.84086	99.9524	0.0898062
H	343	-571.68	-571.651	-571.655	-571.638	-571.638	-571.641	75.3215	65.7383	109.919	109.919	101.773	3.38106e-12	201354800000	9.73897e-11	205739900000	0.658422	0.000130068	0.000130068	0.00226397	0.660946	-6.25564	-14.7852	-14.7852	-14.092	-11.9284	-6.25181	0.00291545	Σ	75.4301	-29.6079	66.6025
H	353	-571.682	-571.653	-571.657	-571.64	-571.64	-571.643	75.2541	65.6513	109.909	109.909	101.802	7.31109e-12	203053600000	1.92754e-10	208433300000	1.43164	0.00040035	0.00040035	0.00634026	1.43878	-5.50765	-13.6896	-13.6896	-12.9965	-10.9273	-5.50267	0.00283286
H	363	-571.683	-571.655	-571.658	-571.641	-571.641	-571.644	75.1873	65.5645	109.899	109.899	101.831	1.51489e-11	204825700000	3.67388e-10	211108700000	2.98353	0.00115894	0.00115894	0.0167867	3.00264	-4.8013	-12.6547	-12.6547	-11.9615	-9.98157	-4.79491	0.00275482
H	373	-571.685	-571.656	-571.66	-571.643	-571.643	-571.646	75.1209	65.4779	109.889	109.889	101.862	3.0182e-11	206656900000	6.7639e-10	213764900000	5.97937	0.00317074	0.00317074	0.0422094	6.02792	-4.13326	-11.6754	-11.6754	-10.9822	-9.08669	-4.12518	0.00268097
Br	298.15	-3175.58	-3175.55	-3175.55	-3175.54	-3175.54	-3175.54	74.9388	64.1566	108.01	112.025	100.857	7.4228e-14	190118600000	5.74946e-12	189064400000	0.0139313	7.40711e-07	1.46631e-07	1.32709e-05	0.0139454	-9.97122	-19.8133	-21.4329	-19.6326	-16.9275	-9.9702	0.00335402	NA-Rot	74.7158	-29.8344	65.8206	99.8985
Br	303	-3175.58	-3175.55	-3175.55	-3175.54	-3175.54	-3175.54	74.9053	64.1144	108.012	112.021	100.874	1.22038e-13	190632300000	8.84741e-12	190379800000	0.0229475	1.5107e-06	3.07705e-07	2.5691e-05	0.022975	-9.48828	-19.1167	-20.7079	-18.9313	-16.2831	-9.48708	0.00330033	Inv	107.821	-0.630097	107.633	0.0053115
Br	313	-3175.58	-3175.55	-3175.56	-3175.54	-3175.54	-3175.54	74.8367	64.0276	108.017	112.012	100.91	3.2398e-13	191837700000	2.06276e-11	193086900000	0.0611966	6.12886e-06	1.32028e-06	9.40796e-05	0.0612981	-8.53987	-17.7487	-19.2839	-17.5536	-15.0176	-8.53821	0.00319489	Inv2	112.24	0.726744	112.457	0.00105147
Br	323	-3175.58	-3175.55	-3175.56	-3175.54	-3175.54	-3175.54	74.7686	63.9408	108.023	112.004	100.947	8.09459e-13	193206600000	4.56346e-11	195783500000	0.153702	2.28178e-05	5.18065e-06	0.000318154	0.154048	-7.65039	-16.4656	-17.9482	-16.261	-13.8306	-7.64814	0.00309598	ΣInv	108.666	3.69812	109.769	0.00636296
Br	333	-3175.58	-3175.56	-3175.56	-3175.54	-3175.54	-3175.55	74.7011	63.8543	108.029	111.997	100.984	1.91382e-12	194706200000	9.62509e-11	198466600000	0.365503	7.85595e-05	1.874e-05	0.00100073	0.366601	-6.81462	-15.2598	-16.693	-15.0459	-12.7152	-6.81162	0.003003	Rot	99.7422	-3.7332	98.6292	0.0951631
Br	343	-3175.59	-3175.56	-3175.56	-3175.55	-3175.54	-3175.55	74.6341	63.7679	108.035	111.989	101.021	4.30273e-12	196310900000	1.94356e-10	201133800000	0.826808	0.000251835	6.29362e-05	0.00294628	0.830069	-6.02791	-14.1245	-15.5111	-13.9014	-11.6649	-6.02398	0.00291545	Σ	74.7994	-29.552	65.9885
Br	353	-3175.59	-3175.56	-3175.56	-3175.55	-3175.55	-3175.55	74.5676	63.6816	108.042	111.983	101.059	9.23787e-12	198000000000	3.77112e-10	203783300000	1.78658	0.000756189	0.000197465	0.00816472	1.79569	-5.28617	-13.0537	-14.3964	-12.8217	-10.6744	-5.28108	0.00283286
Br	363	-3175.59	-3175.56	-3175.57	-3175.55	-3175.55	-3175.55	74.5016	63.5955	108.05	111.977	101.098	1.90128e-11	199757200000	7.05434e-10	206413700000	3.70139	0.00213841	0.000582083	0.0214036	3.72552	-4.58569	-12.0421	-13.3433	-11.8013	-9.7386	-4.5792	0.00275482
Br	373	-3175.59	-3175.56	-3175.57	-3175.55	-3175.55	-3175.55	74.4361	63.5097	108.058	111.972	101.137	3.76395e-11	201569000000	1.27595e-09	209024100000	7.3771	0.00572235	0.0016201	0.0533142	7.43776	-3.9232	-11.085	-12.3468	-10.8357	-8.85313	-3.91501	0.00268097
CF32	298.15	-908.617	-908.588	-908.592	-908.58	-908.574	-908.578	75.9882	65.4454	96.6456	114.123	101.773	4.86071e-14	202383800000	3.41842e-12	200162600000	0.00969785	7.25685e-05	6.28914e-08	9.17258e-06	0.00977966	-10.3334	-15.2286	-22.2795	-15.2277	-17.2969	-10.325	0.00335402	NA-Rot	75.6629	-29.6714	66.8163	99.1635
CF32	303	-908.618	-908.589	-908.593	-908.581	-908.575	-908.579	75.9551	65.402	96.5795	114.05	101.718	8.04483e-14	202802700000	5.30686e-12	201549800000	0.01607	0.000141312	1.37507e-07	1.83768e-05	0.0162298	-9.84453	-14.5783	-21.5133	-14.5773	-16.6182	-9.83464	0.00330033	Inv	100.915	14.2983	105.178	0.742035
CF32	313	-908.62	-908.591	-908.595	-908.583	-908.576	-908.581	75.8871	65.3127	96.4416	113.897	101.605	2.16377e-13	203849400000	1.25885e-11	204405300000	0.0433649	0.000523898	6.40024e-07	7.204e-05	0.0439615	-8.88431	-13.3004	-20.008	-13.2992	-15.2845	-8.87064	0.00319489	Inv2	118.861	15.8676	123.592	0.000643083
CF32	323	-908.622	-908.593	-908.597	-908.585	-908.578	-908.583	75.8197	65.2235	96.3015	113.741	101.489	5.47285e-13	205100900000	2.83047e-11	207250700000	0.110141	0.00179415	2.7134e-06	0.000259967	0.112198	-7.98365	-12.1009	-18.595	-12.0994	-14.0326	-7.96514	0.00309598	ΣInv	100.949	14.4173	105.247	0.742678
CF32	333	-908.624	-908.595	-908.599	-908.587	-908.58	-908.585	75.7528	65.1345	96.1594	113.583	101.371	1.30896e-12	206516500000	6.06146e-11	210082800000	0.264702	0.00571593	1.05655e-05	0.000869988	0.271298	-7.13729	-10.9726	-17.2661	-10.9708	-12.8552	-7.11268	0.003003	Rot	105.318	11.87	108.857	0.0937924
CF32	343	-908.625	-908.597	-908.601	-908.589	-908.582	-908.587	75.6865	65.0457	96.0154	113.423	101.252	2.97491e-12	208064300000	1.24161e-10	212898800000	0.604811	0.0170468	3.80652e-05	0.00271772	0.624614	-6.34057	-9.90952	-16.0139	-9.90729	-11.7457	-6.30835	0.00291545	Σ	76.3391	-27.3853	68.1741
CF32	353	-908.627	-908.599	-908.603	-908.591	-908.584	-908.589	75.6206	64.9571	95.8695	113.262	101.13	6.45275e-12	209719000000	2.44186e-10	215696700000	1.31937	0.047857	0.000127725	0.00797094	1.37532	-5.58932	-8.90601	-14.8321	-8.90334	-10.6984	-5.54778	0.00283286
CF32	363	-908.629	-908.601	-908.605	-908.593	-908.586	-908.591	75.5553	64.8688	95.7219	113.098	101.006	1.34096e-11	211460200000	4.62635e-10	218475000000	2.75822	0.127098	0.000401475	0.0220639	2.90778	-4.87982	-7.9572	-13.7148	-7.95405	-9.70821	-4.82701	0.00275482
CF32	373	-908.631	-908.603	-908.607	-908.595	-908.588	-908.593	75.4905	64.7806	95.5726	112.933	100.881	2.67905e-11	213271600000	8.46929e-10	221232600000	5.54458	0.32073	0.00118832	0.0579058	5.9244	-4.20876	-7.05873	-12.6568	-7.05504	-8.77052	-4.1425	0.00268097
CF3	298.15	-908.617	-908.59	-908.593	-908.58	-908.574	-908.578	72.0814	64.116	96.5435	114.068	102.452	2.35062e-13	200714400000	5.84438e-12	200810200000	0.045357	7.56201e-05	6.43079e-08	6.97334e-06	0.0454397	-8.79079	-15.1874	-22.2572	-15.1865	-17.571	-8.78897	0.00335402	NA-Rot	75.842	-16.2512	70.9967	99.8181
CF3	303	-908.618	-908.591	-908.594	-908.581	-908.575	-908.579	71.978	64.0726	96.4781	113.995	102.468	3.90075e-13	201130400000	8.99534e-12	202192800000	0.0752115	0.000147115	1.40555e-07	1.36469e-05	0.0753724	-8.30118	-14.538	-21.4914	-14.5371	-16.9157	-8.29905	0.00330033	Inv	100.767	14.1454	104.985	0.166419
CF3	313	-908.62	-908.592	-908.595	-908.583	-908.576	-908.581	71.7633	63.9834	96.3417	113.841	102.501	1.05542e-12	202169500000	2.09806e-11	205040400000	0.203291	0.000544395	6.53768e-07	5.105e-05	0.203887	-7.33932	-13.262	-19.9867	-13.2608	-15.6289	-7.33639	0.00319489	Inv2	118.806	15.8689	123.537	0.000141524
CF3	323	-908.622	-908.594	-908.597	-908.585	-908.578	-908.583	71.5465	63.8943	96.2032	113.686	102.535	2.68711e-12	203411600000	4.64326e-11	207879600000	0.517296	0.00186108	2.76984e-06	0.000176121	0.519336	-6.43679	-12.0643	-18.5744	-12.0628	-14.422	-6.43286	0.00309598	ΣInv	100.801	14.2632	105.053	0.16656
CF3	333	-908.624	-908.596	-908.599	-908.587	-908.58	-908.584	71.3276	63.8054	96.0626	113.528	102.569	6.47278e-12	204816400000	9.79665e-11	210706900000	1.24572	0.00591937	1.07788e-05	0.000564472	1.25222	-5.58842	-10.9377	-17.2461	-10.9358	-13.2878	-5.58322	0.003003	Rot	101.421	-3.45382	100.391	0.0153464
CF3	343	-908.625	-908.598	-908.601	-908.589	-908.582	-908.586	71.1067	63.7166	95.9201	113.368	102.604	1.48232e-11	206352200000	1.97882e-10	213519200000	2.8523	0.0176262	3.88112e-05	0.00169152	2.87166	-4.7896	-9.8761	-15.9945	-9.8739	-12.2199	-4.78284	0.00291545	Σ	75.9812	-15.7796	71.2765
CF3	353	-908.627	-908.6	-908.603	-908.591	-908.584	-908.588	70.8839	63.628	95.7757	113.206	102.639	3.241e-11	207993800000	3.84061e-10	216314500000	6.23515	0.0494109	0.000130156	0.0047663	6.28945	-4.03627	-8.87405	-14.8132	-8.87142	-11.2127	-4.02759	0.00283286
CF3	363	-908.629	-908.602	-908.605	-908.593	-908.586	-908.59	70.6593	63.5396	95.6297	113.043	102.675	6.79152e-11	209721300000	7.18621e-10	219091100000	13.0616	0.131041	0.000408901	0.012693	13.2058	-3.32472	-7.92665	-13.6964	-7.92353	-10.2611	-3.31375	0.00275482
CF3	373	-908.631	-908.604	-908.607	-908.595	-908.588	-908.592	70.4329	63.4515	95.482	112.878	102.711	1.3686e-10	211518200000	1.30011e-09	221847700000	26.308	0.330242	0.0012097	0.0320915	26.6715	-2.65171	-7.02951	-12.639	-7.02585	-9.36074	-2.63798	0.00268097
CN*	298.15	-663.807	-663.779	-663.783	-663.771	-663.763	-663.768	73.8541	63.4579	94.1663	115.871	100.544	1.14975e-13	197492600000	7.62158e-12	195919300000	0.0223667	0.000197301	3.10743e-08	1.50548e-05	0.0225791	-9.49778	-14.2284	-22.9845	-14.2282	-16.8014	-9.48833	0.00335402	NA-Rot	73.5345	-29.8618	64.6312	99.0594
CN*	303	-663.808	-663.779	-663.783	-663.772	-663.763	-663.769	73.8211	63.4158	94.1761	115.866	100.561	1.87675e-13	197939000000	1.16751e-11	197289400000	0.0365585	0.000366875	6.68636e-08	2.90933e-05	0.0369546	-9.02257	-13.6242	-22.2343	-13.624	-16.1587	-9.0118	0.00330033	Inv	93.4861	-2.27343	92.8083	0.873822
CN*	313	-663.809	-663.781	-663.785	-663.773	-663.765	-663.771	73.7535	63.3291	94.197	115.857	100.596	4.9123e-13	199029900000	2.69788e-11	200107600000	0.0960303	0.00124124	3.01354e-07	0.00010617	0.097378	-8.08929	-12.4378	-20.7612	-12.4376	-14.8967	-8.07536	0.00319489	Inv2	116.123	0.849863	116.376	0.000137624
CN*	323	-663.811	-663.783	-663.787	-663.775	-663.767	-663.773	73.6864	63.2425	94.2185	115.847	100.631	1.21118e-12	200311600000	5.91887e-11	202913700000	0.237809	0.003897	1.23834e-06	0.000357884	0.242065	-7.21394	-11.3252	-19.3794	-11.3249	-13.713	-7.1962	0.00309598	ΣInv	93.4959	-2.24008	92.828	0.87396
CN*	333	-663.813	-663.785	-663.789	-663.777	-663.769	-663.775	73.6199	63.156	94.2408	115.839	100.666	2.82823e-12	201746000000	1.23864e-10	205704800000	0.558086	0.0114302	4.67822e-06	0.0011223	0.570643	-6.39139	-10.2796	-18.0807	-10.2792	-12.6005	-6.36913	0.003003	Rot	99.4721	-3.59099	98.4014	0.0666762
CN*	343	-663.815	-663.787	-663.791	-663.779	-663.771	-663.776	73.5538	63.0697	94.2639	115.83	100.702	6.28453e-12	203303400000	2.48272e-10	208478300000	1.24689	0.0315057	1.63672e-05	0.00329482	1.2817	-5.61708	-9.29532	-16.858	-9.2948	-11.5531	-5.58954	0.00291545	Σ	74.0015	-28.2462	65.5799
CN*	353	-663.817	-663.789	-663.793	-663.781	-663.772	-663.778	73.4881	62.9835	94.2877	115.822	100.739	1.33448e-11	204960100000	4.78385e-10	211232800000	2.66307	0.0820389	5.33745e-05	0.00910627	2.75426	-4.88699	-8.36703	-15.7046	-8.36638	-10.5653	-4.85332	0.00283286
CN*	363	-663.818	-663.791	-663.795	-663.783	-663.774	-663.78	73.423	62.8975	94.3123	115.815	100.776	2.71806e-11	206697100000	8.89017e-10	213966700000	5.45698	0.202757	0.000163183	0.0238122	5.68372	-4.19751	-7.49015	-14.615	-7.48934	-9.63196	-4.1568	0.00275482
CN*	373	-663.82	-663.792	-663.796	-663.784	-663.776	-663.782	73.3584	62.8117	94.3378	115.808	100.814	5.32814e-11	208498900000	1.59802e-09	216679300000	10.7638	0.477602	0.000470151	0.059173	11.301	-3.54539	-6.66056	-13.584	-6.65957	-8.74887	-3.49669	0.00268097
Cl	298.15	-1032.21	-1032.19	-1032.19	-1032.17	-1032.17	-1032.18	75.1271	64.1651	109.73	111.464	100.58	6.87967e-14	191982700000	5.72976e-12	191558500000	0.0130507	3.7016e-07	1.83889e-07	1.48389e-05	0.0130661	-10.0365	-20.5069	-21.2065	-20.1036	-16.8159	-10.0353	0.00335402	NA-Rot	74.8576	-29.9014	65.9425	99.8822
Cl	303	-1032.22	-1032.19	-1032.19	-1032.17	-1032.17	-1032.18	75.0946	64.1234	109.73	111.457	100.596	1.13205e-13	192505500000	8.81603e-12	192883800000	0.0215169	7.63995e-07	3.84954e-07	2.86857e-05	0.0215467	-9.55265	-19.7984	-20.4839	-19.3904	-16.1728	-9.55127	0.00330033	Inv	109.67	-0.193192	109.613	0.00283297
Cl	313	-1032.22	-1032.19	-1032.19	-1032.18	-1032.18	-1032.18	75.0278	64.0374	109.73	111.442	100.631	3.01033e-13	193730400000	2.05495e-11	195612400000	0.0574853	3.173e-06	1.64387e-06	0.000104752	0.0575949	-8.60243	-18.407	-19.0647	-17.9896	-14.9101	-8.60052	0.00319489	Inv2	111.863	1.34282	112.263	0.00140737
Cl	323	-1032.22	-1032.19	-1032.19	-1032.18	-1032.18	-1032.18	74.9617	63.9516	109.732	111.428	100.665	7.5331e-13	195119300000	4.54516e-11	198331900000	0.144627	1.20757e-05	6.42155e-06	0.000353322	0.144999	-7.71125	-17.102	-17.7335	-16.6755	-13.7258	-7.70868	0.00309598	ΣInv	110.441	5.74151	112.153	0.00424034
Cl	333	-1032.22	-1032.19	-1032.2	-1032.18	-1032.18	-1032.18	74.8961	63.866	109.733	111.414	100.7	1.78368e-12	196639500000	9.58438e-11	201038800000	0.344471	4.24447e-05	2.31309e-05	0.00110862	0.345645	-6.87389	-15.8755	-16.4825	-15.4404	-12.6128	-6.87048	0.003003	Rot	99.5225	-3.54163	98.4666	0.113568
Cl	343	-1032.22	-1032.19	-1032.2	-1032.18	-1032.18	-1032.18	74.8311	63.7806	109.735	111.401	100.736	4.01558e-12	198265100000	1.93491e-10	203730700000	0.780388	0.000138739	7.7373e-05	0.00325637	0.78386	-6.08569	-14.7206	-15.3046	-14.2774	-11.5649	-6.08125	0.00291545	Σ	74.95	-29.5886	66.1282
Cl	353	-1032.22	-1032.2	-1032.2	-1032.18	-1032.18	-1032.19	74.7666	63.6953	109.738	111.388	100.772	8.63237e-12	199975500000	3.75358e-10	206405500000	1.68864	0.000424336	0.000241856	0.00900445	1.69831	-5.34255	-13.6315	-14.1936	-13.1804	-10.5765	-5.33684	0.00283286
Cl	363	-1032.23	-1032.2	-1032.2	-1032.18	-1032.18	-1032.19	74.7026	63.6102	109.741	111.376	100.809	1.77878e-11	201754000000	7.02012e-10	209061800000	3.50311	0.00122101	0.000710397	0.0235565	3.5286	-4.64075	-12.6025	-13.1441	-12.1439	-9.64276	-4.6335	0.00275482
Cl	373	-1032.23	-1032.2	-1032.2	-1032.19	-1032.19	-1032.19	74.6392	63.5254	109.745	111.364	100.846	3.52539e-11	203587400000	1.2695e-09	211698500000	6.99056	0.00332162	0.00197057	0.0585625	7.05442	-3.97702	-11.6289	-12.151	-11.1631	-8.75924	-3.96792	0.00268097
F	298.15	-670.906	-670.878	-670.882	-670.861	-670.864	-670.868	74.6826	64.8705	117.865	110.379	100.931	8.23085e-14	187709400000	4.31063e-12	190091300000	0.0151642	1.39002e-08	2.84873e-07	1.28797e-05	0.0151773	-9.88642	-23.789	-20.7688	-20.7212	-16.9575	-9.88555	0.00335402	NA-Rot	74.3241	-30.442	65.2478	99.9132
F	303	-670.907	-670.879	-670.882	-670.862	-670.865	-670.869	74.6508	64.8291	117.86	110.371	100.946	1.3501e-13	188237700000	6.66195e-12	191396200000	0.0249173	3.03026e-08	5.92354e-07	2.49711e-05	0.0249429	-9.40593	-23.0258	-20.0529	-20.003	-16.3115	-9.4049	0.00330033	Inv	118.152	0.966385	118.44	9.15855e-05
F	313	-670.909	-670.88	-670.884	-670.864	-670.867	-670.87	74.5857	64.7439	117.849	110.355	100.976	3.56782e-13	189466800000	1.56638e-11	194084300000	0.0661279	1.40129e-07	2.49627e-06	9.17113e-05	0.0662222	-8.46237	-21.5269	-18.6469	-18.5923	-15.0431	-8.46094	0.00319489	Inv2	110.818	1.47716	111.258	0.00187696
F	323	-670.911	-670.882	-670.886	-670.866	-670.869	-670.872	74.5211	64.6589	117.839	110.339	101.008	8.87601e-13	190852400000	3.4928e-11	196765300000	0.165326	5.89889e-07	9.63083e-06	0.000311	0.165647	-7.57749	-20.121	-17.3282	-17.2687	-13.8534	-7.57555	0.00309598	ΣInv	111.272	3.38576	112.281	0.00196855
F	333	-670.912	-670.884	-670.888	-670.867	-670.87	-670.874	74.4571	64.574	117.829	110.324	101.039	2.09013e-12	192363000000	7.42164e-11	199435500000	0.391432	2.27962e-06	3.42882e-05	0.000980771	0.392449	-6.74609	-18.7996	-16.0889	-16.0245	-12.7353	-6.74349	0.003003	Rot	99.974	-3.20457	99.0186	0.0848613
F	343	-670.914	-670.886	-670.889	-670.869	-670.872	-670.876	74.3936	64.4894	117.819	110.309	101.072	4.68125e-12	193974000000	1.50905e-10	202092200000	0.881786	8.14771e-06	0.000113439	0.00289458	0.884803	-5.96354	-17.5555	-14.922	-14.8526	-11.6826	-5.96012	0.00291545	Σ	74.3972	-30.1952	65.3945
F	353	-670.916	-670.888	-670.891	-670.871	-670.874	-670.877	74.3307	64.4051	117.81	110.295	101.105	1.00145e-11	195665600000	2.9472e-10	204733200000	1.89786	2.71121e-05	0.000350923	0.00803998	1.90627	-5.22574	-16.382	-13.8214	-13.747	-10.6898	-5.22132	0.00283286
F	363	-670.918	-670.889	-670.893	-670.873	-670.876	-670.879	74.2683	64.3209	117.802	110.282	101.138	2.05414e-11	197422000000	5.5472e-10	207357000000	3.91721	8.44864e-05	0.00102069	0.0211226	3.93944	-4.52902	-15.2733	-12.7817	-12.7022	-9.75182	-4.52336	0.00275482
F	373	-670.919	-670.891	-670.895	-670.875	-670.877	-670.881	74.2063	64.237	117.794	110.269	101.172	4.05344e-11	199230400000	1.00919e-09	209962200000	7.7792	0.000247853	0.00280511	0.0527226	7.83498	-3.87012	-14.2243	-11.7979	-11.7132	-8.86429	-3.86298	0.00268097
NMe2	298.15	-705.364	-705.335	-705.339	-705.309	-705.324	-705.326	75.147	64.2063	142.392	105.276	99.7287	6.82466e-14	168421500000	5.63539e-12	182717100000	0.0113673	7.01299e-13	2.23151e-06	2.09206e-05	0.0113905	-10.1746	-33.6834	-18.7104	-18.7104	-16.4724	-10.1726	0.00335402	NA-Rot	71.1569	-43.4355	58.2066	99.7967
NMe2	303	-705.365	-705.336	-705.34	-705.31	-705.324	-705.327	75.176	64.156	142.387	105.263	99.7382	1.09603e-13	169180600000	8.70273e-12	184072500000	0.0183305	1.79099e-12	4.49955e-06	4.03297e-05	0.0183753	-9.71292	-32.762	-18.0253	-18.0253	-15.8322	-9.71048	0.00330033	Inv	142.623	0.78466	142.857	6.1569e-09
NMe2	313	-705.366	-705.338	-705.342	-705.312	-705.326	-705.328	75.2382	64.0523	142.377	105.235	99.7582	2.77654e-13	170814100000	2.04322e-11	186848900000	0.0468453	1.12999e-11	1.78509e-05	0.000146466	0.0470096	-8.80711	-30.9524	-16.6797	-16.6797	-14.5749	-8.80361	0.00319489	Inv2	106.073	2.67625	106.871	0.019591
NMe2	323	-705.368	-705.34	-705.344	-705.314	-705.328	-705.33	75.3035	63.9488	142.368	105.208	99.7787	6.6327e-13	172522800000	4.54992e-11	189599700000	0.112931	6.36564e-11	6.50848e-05	0.000491488	0.113488	-7.95863	-29.2552	-15.4175	-15.4175	-13.3957	-7.95371	0.00309598	ΣInv	106.073	2.67646	106.871	0.019591
NMe2	333	-705.37	-705.342	-705.346	-705.316	-705.33	-705.332	75.3719	63.8455	142.36	105.181	99.7998	1.50204e-12	174290500000	9.65581e-11	192323900000	0.258152	3.23447e-10	0.000219739	0.0015347	0.259906	-7.16235	-27.6601	-14.2312	-14.2312	-12.2876	-7.15558	0.003003	Rot	99.09	-2.1368	98.4529	0.183667
NMe2	343	-705.372	-705.344	-705.348	-705.318	-705.332	-705.334	75.4432	63.7422	142.352	105.154	99.8215	3.23984e-12	176104000000	1.9611e-10	195021200000	0.562163	1.49576e-09	0.000691592	0.00448746	0.567342	-6.41369	-26.1584	-13.1142	-13.1142	-11.2442	-6.40452	0.00291545	Σ	71.373	-42.7122	58.6383
NMe2	353	-705.374	-705.346	-705.35	-705.32	-705.334	-705.336	75.5174	63.6392	142.345	105.128	99.8436	6.68389e-12	177953000000	3.826e-10	197691400000	1.171	6.34579e-09	0.00204116	0.0123555	1.1854	-5.70861	-24.7419	-12.0607	-12.0607	-10.2601	-5.69639	0.00283286
NMe2	363	-705.377	-705.348	-705.352	-705.322	-705.337	-705.339	75.5944	63.5363	142.34	105.102	99.8663	1.32372e-11	179828900000	7.1941e-10	200334500000	2.34175	2.48738e-08	0.0056791	0.0321916	2.37962	-5.04351	-23.4039	-11.0654	-11.0654	-9.33045	-5.02746	0.00275482
NMe2	373	-705.379	-705.35	-705.355	-705.324	-705.339	-705.341	75.6742	63.4337	142.334	105.077	99.8895	2.52502e-11	181724900000	1.30761e-09	202950500000	4.5106	9.06567e-08	0.0149661	0.0797221	4.60529	-4.41515	-22.1378	-10.1235	-10.1235	-8.45079	-4.39437	0.00268097
NO2*	298.15	-776.041	-776.013	-776.017	-776.003	-775.997	-776.002	73.1235	62.1984	101.251	115.967	102.205	1.54387e-13	204644100000	1.26679e-11	200879800000	0.031207	1.13219e-05	2.98987e-08	7.70352e-06	0.0312261	-9.16471	-17.0864	-23.023	-17.0837	-17.4714	-9.1641	0.00335402	NA-Rot	72.8204	-29.4884	64.0285	99.939
NO2*	303	-776.042	-776.014	-776.018	-776.003	-775.998	-776.003	73.0899	62.1534	101.259	115.959	102.221	2.50876e-13	205044100000	1.92704e-11	202299100000	0.0507707	2.20541e-05	6.44409e-08	1.50533e-05	0.0508078	-8.69417	-16.4357	-22.2712	-16.4328	-16.8176	-8.69344	0.00330033	Inv	100.68	-1.90728	100.111	0.0362579
NO2*	313	-776.044	-776.016	-776.02	-776.005	-776	-776.005	73.0213	62.0607	101.276	115.944	102.253	6.50864e-13	206059000000	4.39232e-11	205216200000	0.13215	8.17428e-05	2.91382e-07	5.61449e-05	0.132288	-7.77002	-15.1581	-20.7948	-15.1546	-15.5338	-7.76898	0.00319489	Inv2	116.379	1.3882	116.793	9.57493e-05
NO2*	323	-776.046	-776.018	-776.022	-776.007	-776.001	-776.007	72.9532	61.9681	101.294	115.93	102.287	1.59143e-12	207286800000	9.51344e-11	208118300000	0.324476	0.000279576	1.20104e-06	0.000193166	0.32495	-6.9032	-13.9599	-19.41	-13.9556	-14.3296	-6.90174	0.00309598	ΣInv	100.761	-1.61749	100.279	0.0363536
NO2*	333	-776.047	-776.02	-776.024	-776.009	-776.003	-776.008	72.8857	61.8756	101.312	115.915	102.32	3.68699e-12	208685200000	1.96699e-10	211002600000	0.755417	0.0008887	4.55032e-06	0.000617511	0.756927	-6.08863	-12.8339	-18.1085	-12.8288	-13.198	-6.08663	0.003003	Rot	101.191	-3.396	100.179	0.0246702
NO2*	343	-776.049	-776.022	-776.026	-776.011	-776.005	-776.01	72.8188	61.7831	101.332	115.902	102.355	8.13193e-12	210221000000	3.89813e-10	213866900000	1.67515	0.00264234	1.59626e-05	0.00184601	1.67966	-5.32183	-11.7738	-16.883	-11.7678	-12.1325	-5.31914	0.00291545	Σ	72.882	-29.2817	64.1517
NO2*	353	-776.051	-776.024	-776.028	-776.013	-776.007	-776.012	72.7525	61.6908	101.352	115.888	102.389	1.71461e-11	211868000000	7.43129e-10	216709900000	3.55258	0.00739014	5.21875e-05	0.00518988	3.56521	-4.59879	-10.7741	-15.7271	-10.767	-11.1275	-4.59524	0.00283286
NO2*	363	-776.053	-776.026	-776.03	-776.015	-776.009	-776.014	72.6868	61.5987	101.373	115.876	102.424	3.46902e-11	213605100000	1.36712e-09	219530300000	7.23145	0.0195402	0.000159935	0.0137917	7.26494	-3.91596	-9.82968	-14.6351	-9.82153	-10.1781	-3.91134	0.00275482
NO2*	373	-776.055	-776.028	-776.032	-776.017	-776.011	-776.016	72.6216	61.5067	101.395	115.864	102.46	6.75714e-11	215415400000	2.43409e-09	222327500000	14.1747	0.0490647	0.000461839	0.0347995	14.259	-3.27012	-8.93619	-13.6019	-8.92682	-9.27973	-3.26419	0.00268097
OMe2	298.15	-686.048	-686.02	-686.024	-686.001	-686.008	-686.01	72.8484	63.5097	123.71	106.261	99.3827	1.72508e-13	179267800000	7.46372e-12	186014600000	0.0302513	1.31528e-09	1.49975e-06	2.40545e-05	0.0302769	-9.19581	-26.1468	-19.1078	-19.1069	-16.3328	-9.19497	0.00335402	NA-Rot	72.7492	-29.9795	63.8108	99.9156
OMe2	303	-686.049	-686.021	-686.025	-686.002	-686.009	-686.011	72.8136	63.4674	123.699	106.256	99.3952	2.79964e-13	179924800000	1.14382e-11	187324800000	0.0492155	2.98387e-09	3.03365e-06	4.62132e-05	0.0492647	-8.72528	-25.3438	-18.4195	-18.4185	-15.696	-8.72428	0.00330033	Inv	124.326	2.07053	124.943	4.34416e-06
OMe2	313	-686.051	-686.023	-686.027	-686.004	-686.01	-686.013	72.7423	63.3803	123.678	106.245	99.4213	7.24519e-13	181381700000	2.64529e-11	190018600000	0.128066	1.49215e-08	1.21098e-05	0.000166711	0.128245	-7.80141	-23.7667	-17.0677	-17.0665	-14.4455	-7.80001	0.00319489	Inv2	106.547	0.96299	106.834	0.00495344
OMe2	323	-686.053	-686.025	-686.028	-686.006	-686.012	-686.015	72.6715	63.2933	123.656	106.235	99.448	1.76743e-12	182952600000	5.80795e-11	192699100000	0.314276	6.75999e-08	4.44056e-05	0.00055591	0.314877	-6.93514	-22.2873	-15.7998	-15.7983	-13.2726	-6.93323	0.00309598	ΣInv	106.581	1.08149	106.903	0.00495778
OMe2	333	-686.054	-686.027	-686.03	-686.007	-686.014	-686.017	72.6012	63.2064	123.635	106.225	99.4752	4.08602e-12	184614000000	1.21627e-10	195363700000	0.731126	2.79915e-07	0.000150721	0.00172562	0.733003	-6.12131	-20.8969	-14.6082	-14.6064	-12.1703	-6.11875	0.003003	Rot	98.561	-2.75045	97.7409	0.0794483
OMe2	343	-686.056	-686.029	-686.032	-686.009	-686.016	-686.018	72.5315	63.1198	123.615	106.215	99.503	8.994e-12	186347300000	2.43944e-10	198010500000	1.6198	1.06768e-06	0.000476721	0.00501766	1.6253	-5.35543	-19.5878	-13.4863	-13.4841	-11.1325	-5.35204	0.00291545	Σ	72.8228	-29.7314	63.9583
OMe2	353	-686.058	-686.031	-686.034	-686.011	-686.018	-686.02	72.4623	63.0333	123.595	106.206	99.5313	1.89287e-11	188137800000	4.70326e-10	200637900000	3.4317	3.77755e-06	0.00141352	0.0137429	3.44686	-4.63341	-18.3529	-12.4281	-12.4255	-10.1537	-4.629	0.00283286
OMe2	363	-686.06	-686.033	-686.036	-686.013	-686.02	-686.022	72.3935	62.9471	123.575	106.198	99.5601	3.82304e-11	189973400000	8.74512e-10	203244900000	6.97763	1.24743e-05	0.00394988	0.0356292	7.01722	-3.95169	-17.1862	-11.4285	-11.4253	-9.22899	-3.94604	0.00275482
OMe2	373	-686.062	-686.035	-686.038	-686.015	-686.022	-686.024	72.3253	62.8611	123.556	106.19	99.5894	7.43464e-11	191844500000	1.57276e-09	205830800000	13.6611	3.86593e-05	0.0104514	0.0878232	13.7594	-3.30703	-16.0823	-10.4826	-10.4789	-8.35401	-3.29986	0.00268097
OMe	298.15	-686.048	-686.02	-686.024	-686.001	-686.007	-686.01	73.0244	63.2251	124.207	107.975	99.6325	1.60684e-13	173225200000	8.37189e-12	182621600000	0.0273368	1.07616e-09	7.51378e-07	2.17486e-05	0.0273593	-9.29712	-26.3475	-19.799	-19.7975	-16.4336	-9.2963	0.00335402	NA-Rot	72.7633	-30.7752	63.5877	99.9178
OMe	303	-686.049	-686.021	-686.025	-686.002	-686.008	-686.011	72.9926	63.1829	124.197	107.967	99.6446	2.60758e-13	173844000000	1.28056e-11	183895700000	0.0444751	2.44862e-09	1.5383e-06	4.18559e-05	0.0445185	-8.82656	-25.5415	-19.0986	-19.097	-15.795	-8.82558	0.00330033	Inv	124.785	1.94242	125.364	3.93343e-06
OMe	313	-686.051	-686.023	-686.027	-686.004	-686.01	-686.013	72.9275	63.0961	124.177	107.951	99.67	6.74754e-13	175221900000	2.95057e-11	186517200000	0.115745	1.23164e-08	6.28795e-06	0.000151515	0.115903	-7.90257	-23.9585	-17.7231	-17.7211	-14.541	-7.90121	0.00319489	Inv2	108.418	1.4929	108.863	0.00274634
OMe	323	-686.053	-686.025	-686.029	-686.006	-686.012	-686.015	72.8629	63.0095	124.157	107.935	99.696	1.64585e-12	176713600000	6.45539e-11	189128000000	0.284076	5.61026e-08	2.35762e-05	0.000506865	0.284607	-7.03617	-22.4737	-16.4329	-16.4305	-13.3649	-7.0343	0.00309598	ΣInv	108.466	1.66133	108.961	0.00275027
OMe	333	-686.055	-686.027	-686.031	-686.007	-686.014	-686.017	72.7989	62.923	124.137	107.92	99.7226	3.80449e-12	178295800000	1.34739e-10	191725200000	0.660969	2.33503e-07	8.17144e-05	0.00157815	0.662629	-6.22219	-21.0782	-15.2204	-15.2176	-12.2596	-6.21968	0.003003	Rot	98.8318	-2.67994	98.0328	0.0794927
OMe	343	-686.057	-686.029	-686.033	-686.009	-686.015	-686.019	72.7354	62.8368	124.118	107.905	99.7496	8.3733e-12	179950100000	2.69398e-10	194306500000	1.46462	8.94973e-07	0.000263604	0.00460197	1.46948	-5.45614	-19.7642	-14.0788	-14.0754	-11.219	-5.45282	0.00291545	Σ	72.8356	-30.5316	63.7326
OMe	353	-686.058	-686.031	-686.035	-686.011	-686.017	-686.02	72.6725	62.7508	124.099	107.891	99.7772	1.76199e-11	181661500000	5.17859e-10	196870200000	3.10343	3.18098e-06	0.000796275	0.0126382	3.11687	-4.73396	-18.5248	-13.002	-12.998	-10.2375	-4.72964	0.00283286
OMe	363	-686.06	-686.033	-686.037	-686.013	-686.019	-686.022	72.6101	62.665	124.081	107.877	99.8053	3.5583e-11	183418400000	9.60192e-10	199415200000	6.31144	1.05498e-05	0.00226457	0.032849	6.34657	-4.05204	-17.3538	-11.9848	-11.9801	-9.31024	-4.04649	0.00275482
OMe	373	-686.062	-686.035	-686.039	-686.015	-686.021	-686.024	72.5482	62.5795	124.063	107.864	99.8339	6.91883e-11	185211100000	1.72224e-09	201940500000	12.3591	3.2829e-05	0.00609263	0.0811639	12.4464	-3.40719	-16.2458	-11.0223	-11.0169	-8.43286	-3.40015	0.00268097
tBu2	298.15	-728.535	-728.506	-728.51	-728.491	-728.493	-728.496	74.2723	65.5343	114.276	109.827	101.591	9.71264e-14	190096600000	3.298e-12	191195000000	0.0179381	5.91378e-08	3.55942e-07	9.86898e-06	0.0179484	-9.71842	-22.341	-20.5461	-20.3924	-17.2237	-9.71785	0.00335402	NA-Rot	74.1827	-29.5179	65.3819	99.9427
tBu2	303	-728.536	-728.507	-728.511	-728.492	-728.494	-728.497	74.2348	65.4944	114.276	109.823	101.606	1.5925e-13	190638400000	5.1158e-12	192520700000	0.0294514	1.25692e-07	7.36184e-07	1.92167e-05	0.0294715	-9.23875	-21.6032	-19.8355	-19.6779	-16.5735	-9.23807	0.00330033	Inv	114.211	-0.211412	114.148	0.000329487
tBu2	313	-728.538	-728.509	-728.513	-728.494	-728.496	-728.499	74.158	65.4122	114.277	109.816	101.636	4.20514e-13	191895700000	1.21161e-11	195249500000	0.078033	5.52975e-07	3.07006e-06	7.11802e-05	0.0781078	-8.29683	-20.1542	-18.44	-18.2744	-15.2965	-8.29587	0.00319489	Inv2	109.992	0.561087	110.16	0.00198314
tBu2	323	-728.54	-728.511	-728.515	-728.496	-728.498	-728.501	74.0817	65.3303	114.278	109.81	101.667	1.0454e-12	193309800000	2.72008e-11	197968600000	0.194777	2.22131e-06	1.17286e-05	0.000243307	0.195034	-7.41355	-18.7951	-17.1311	-16.9577	-14.0988	-7.41223	0.00309598	ΣInv	110.687	4.16002	111.927	0.00231262
tBu2	333	-728.542	-728.514	-728.517	-728.498	-728.5	-728.503	74.0059	65.2487	114.28	109.804	101.698	2.46014e-12	194849300000	5.81655e-11	200674800000	0.460447	8.21434e-06	4.13733e-05	0.00077306	0.461269	-6.5837	-17.5178	-15.901	-15.7199	-12.9733	-6.58192	0.003003	Rot	100.644	-3.17192	99.6981	0.0549852
tBu2	343	-728.544	-728.516	-728.519	-728.5	-728.502	-728.505	73.9306	65.1673	114.282	109.799	101.73	5.50659e-12	196489300000	1.18978e-10	203365600000	1.03567	2.81654e-05	0.000135696	0.00229772	1.03814	-5.80268	-16.3151	-14.7428	-14.5542	-11.9136	-5.8003	0.00291545	Σ	74.2354	-29.3404	65.4876
tBu2	353	-728.546	-728.518	-728.521	-728.502	-728.504	-728.507	73.8558	65.0862	114.285	109.794	101.763	1.17736e-11	198210100000	2.33677e-10	206039000000	2.22577	9.01171e-05	0.000416352	0.00642471	2.2327	-5.06636	-15.1809	-13.6504	-13.4545	-10.9141	-5.06325	0.00283286
tBu2	363	-728.548	-728.52	-728.523	-728.505	-728.506	-728.509	73.7814	65.0054	114.289	109.789	101.796	2.4137e-11	199995800000	4.42158e-10	208693600000	4.58732	0.000270599	0.00120168	0.0169853	4.60578	-4.37111	-14.1093	-12.6184	-12.4153	-9.96981	-4.36709	0.00275482
tBu2	373	-728.55	-728.522	-728.526	-728.507	-728.509	-728.512	73.7075	64.9248	114.293	109.786	101.829	4.76081e-11	201833500000	8.08445e-10	211328400000	9.09725	0.000766439	0.00327843	0.0426491	9.14395	-3.71361	-13.0953	-11.642	-11.4319	-9.07633	-3.70849	0.00268097
tBu	298.15	-728.535	-728.507	-728.509	-728.491	-728.493	-728.496	74.9959	67.2824	115.093	109.933	101.348	7.25376e-14	190275600000	1.62921e-12	191702700000	0.013218	4.25401e-08	3.40982e-07	1.0887e-05	0.0132293	-10.0238	-22.6704	-20.589	-20.4715	-17.1255	-10.0229	0.00335402	NA-Rot	74.4588	-31.1118	65.1828	99.9148
tBu	303	-728.536	-728.507	-728.51	-728.492	-728.494	-728.497	74.959	67.3053	115.093	109.931	101.362	1.19462e-13	190822900000	2.49299e-12	193004300000	0.021765	9.08881e-08	7.05285e-07	2.11642e-05	0.0217869	-9.54119	-21.9274	-19.8784	-19.7572	-16.4769	-9.54018	0.00330033	Inv	115.019	-0.242334	114.946	0.00032156
tBu	313	-728.538	-728.509	-728.512	-728.494	-728.496	-728.499	74.8834	67.3545	115.094	109.928	101.393	3.18213e-13	192090900000	5.74404e-12	195687700000	0.0579733	4.03972e-07	2.94143e-06	7.81398e-05	0.0580547	-8.59398	-20.4681	-18.4828	-18.3541	-15.2032	-8.59257	0.00319489	Inv2	109.996	0.21775	110.061	0.00257748
tBu	323	-728.54	-728.512	-728.514	-728.496	-728.498	-728.501	74.8083	67.4065	115.096	109.925	101.425	7.97581e-13	193514600000	1.2555e-11	198366800000	0.145337	1.63844e-06	1.12382e-05	0.000266287	0.145616	-7.70635	-19.0994	-17.1738	-17.0377	-14.0086	-7.70444	0.00309598	ΣInv	110.663	3.42045	111.683	0.00289904
tBu	333	-728.542	-728.514	-728.516	-728.498	-728.5	-728.503	74.7337	67.4613	115.098	109.922	101.456	1.89143e-12	195062800000	2.61573e-11	201037400000	0.344759	6.11383e-06	3.96449e-05	0.000843648	0.345648	-6.87305	-17.8131	-15.9437	-15.8003	-12.8859	-6.87048	0.003003	Rot	100.387	-3.21568	99.4286	0.0822949
tBu	343	-728.544	-728.516	-728.518	-728.5	-728.502	-728.506	74.6596	67.5186	115.1	109.92	101.489	4.2644e-12	196710900000	5.21653e-11	203696400000	0.777476	2.11421e-05	0.000130031	0.00250075	0.780128	-6.08943	-16.602	-14.7855	-14.6348	-11.8289	-6.08603	0.00291545	Σ	74.533	-30.8615	65.3317
tBu	353	-728.546	-728.518	-728.521	-728.502	-728.504	-728.508	74.586	67.5786	115.103	109.919	101.522	9.1802e-12	198439100000	9.99531e-11	206341300000	1.67386	6.81901e-05	0.000398981	0.00697454	1.6813	-5.35133	-15.4597	-13.6931	-13.5353	-10.832	-5.3469	0.00283286
tBu	363	-728.548	-728.52	-728.523	-728.505	-728.507	-728.51	74.5128	67.6411	115.107	109.918	101.555	1.89423e-11	200231700000	1.84626e-10	208970200000	3.45335	0.000206315	0.00115153	0.0183946	3.4731	-4.65506	-14.3805	-12.6611	-12.4963	-9.8901	-4.64935	0.00275482
tBu	373	-728.551	-728.522	-728.525	-728.507	-728.509	-728.512	74.4401	67.7061	115.112	109.918	101.589	3.75908e-11	202075900000	3.29723e-10	211581800000	6.8503	0.000588567	0.00314164	0.046082	6.90011	-3.99729	-13.3594	-11.6846	-11.5129	-8.99891	-3.99004	0.00268097
I	298.15	-7682.57	-7682.54	-7682.55	-7682.53	-7682.53	-7682.53	74.5717	64.8581	106.388	112.557	100.783	8.60764e-14	187424500000	4.33224e-12	187168000000	0.0158181	1.42498e-06	1.18325e-07	1.36715e-05	0.0158333	-9.8442	-19.1589	-21.6474	-19.0792	-16.8978	-9.84324	0.00335402	NA-Rot	74.2117	-30.4683	65.1276	99.9039
I	303	-7682.57	-7682.54	-7682.55	-7682.53	-7682.53	-7682.53	74.5393	64.8175	106.393	112.556	100.801	1.41119e-13	187912400000	6.69271e-12	188446800000	0.0259718	2.87359e-06	2.48824e-07	2.64454e-05	0.0260014	-9.36447	-18.4737	-20.9203	-18.3906	-16.2542	-9.36334	0.00330033	Inv	106.067	-1.07087	105.748	0.00899989
I	313	-7682.57	-7682.55	-7682.55	-7682.53	-7682.53	-7682.54	74.4731	64.7338	106.402	112.554	100.839	3.72559e-13	189066700000	1.57246e-11	191082000000	0.0688251	1.14019e-05	1.07203e-06	9.66893e-05	0.0689343	-8.42239	-17.1279	-19.4922	-17.0381	-14.9902	-8.4208	0.00319489	Inv2	112.565	0.0313408	112.574	0.000747319
I	323	-7682.58	-7682.55	-7682.55	-7682.54	-7682.53	-7682.54	74.4074	64.6503	106.412	112.553	100.877	9.26002e-13	190386600000	3.50395e-11	193711300000	0.171835	4.15734e-05	4.22279e-06	0.000326501	0.172207	-7.53887	-15.8657	-18.1527	-15.769	-13.8047	-7.53671	0.00309598	ΣInv	106.702	1.70984	107.212	0.00974721
I	333	-7682.58	-7682.55	-7682.55	-7682.54	-7682.54	-7682.54	74.3422	64.5669	106.422	112.553	100.916	2.1787e-12	191838900000	7.44073e-11	196331100000	0.406333	0.000140356	1.53306e-05	0.00102558	0.407515	-6.70872	-14.6795	-16.8938	-14.5758	-12.6906	-6.70582	0.003003	Rot	99.6195	-3.89776	98.4574	0.0863465
I	343	-7682.58	-7682.55	-7682.56	-7682.54	-7682.54	-7682.54	74.2776	64.4838	106.433	112.552	100.955	4.87573e-12	193397600000	1.51207e-10	198938400000	0.914293	0.000441698	5.16623e-05	0.00301555	0.917802	-5.92733	-13.5626	-15.7085	-13.452	-11.6417	-5.9235	0.00291545	Σ	74.2946	-30.1888	65.2938
I	353	-7682.58	-7682.55	-7682.56	-7682.54	-7682.54	-7682.54	74.2135	64.4008	106.444	112.553	100.995	1.04226e-11	195042000000	2.95156e-10	201531000000	1.96566	0.00130339	0.000162619	0.00834655	1.97548	-5.19064	-12.5093	-14.5906	-12.3917	-10.6524	-5.18566	0.00283286
I	363	-7682.58	-7682.56	-7682.56	-7682.54	-7682.54	-7682.55	74.1499	64.318	106.457	112.554	101.035	2.13631e-11	196755600000	5.5526e-10	204107200000	4.053	0.00362557	0.000480825	0.0218553	4.07896	-4.49495	-11.5141	-13.5344	-11.3896	-9.71771	-4.48856	0.00275482
I	373	-7682.59	-7682.56	-7682.56	-7682.55	-7682.54	-7682.55	74.0868	64.2354	106.47	112.555	101.076	4.21278e-11	198524700000	1.00971e-09	206665700000	8.04112	0.00955176	0.00134213	0.0543805	8.10639	-3.83701	-10.5726	-12.5351	-10.4411	-8.83333	-3.82893	0.00268097
																						XMS!!
* For CN and NO2, a larger active space (16,14) was used

## Sheet: All activ.params and rate share
		DFT wB97X-3c/SMD(toluene)				MRSF-DFT BHHLYP/def2-TZVP/gas phase//DFT wB97X-3c/SMD(toluene)				MRSF-DFT wB97X-D4/def2-TZVP/gas phase//DFT wB97X-3c/SMD(toluene)				SF-DFT BHHLYP-D4/def2-TZVP/gas phase//DFT wB97X-3c/SMD(toluene)				SF-DFT BHHLYP-D4/def2-TZVP/SMD(toluene)//DFT wB97X-3c/SMD(toluene)				DLPNO-UCCSD(T)/aug-cc-pVTZ//wB97X-3c/SMD(toluene)				CASPT2(14,12)*/ANO-RCC-VTZP//wB97x-3c/SMD(toluene)				XMS-CASPT2(14,12)*/ANO-RCC-VTZP//wB97x-3c/SMD(toluene)
		ΔH kJ/mol	ΔS J/(mol*K)	ΔG kJ/mol	Rate share	ΔH kJ/mol	ΔS J/(mol*K)	ΔG kJ/mol	Rate share	ΔH kJ/mol	ΔS J/(mol*K)	ΔG kJ/mol	Rate share	ΔH kJ/mol	ΔS J/(mol*K)	ΔG kJ/mol	Rate share	ΔH kJ/mol	ΔS J/(mol*K)	ΔG kJ/mol	Rate share	ΔH kJ/mol	ΔS J/(mol*K)	ΔG kJ/mol	Rate share	ΔH kJ/mol	ΔS J/(mol*K)	ΔG kJ/mol	Rate share	ΔH kJ/mol	ΔS J/(mol*K)	ΔG kJ/mol	Rate share
H	Inv	115.496	1.13928	115.835	2.2959e-05	107.761	1.1394	108.1	0.00594707	113.463	1.1394	113.803	0.0784596	124.984	1.13894	125.323	0.0154498	128.485	1.1394	128.825	0.00196259	126.473	1.13928	126.813	0.00898788	110.279	1.13921	110.619	0.00249776	110.312	1.1394	110.651	0.00312366
H	Inv2	115.496	1.13928	115.835	2.2959e-05	107.761	1.1394	108.1	0.00594707	113.463	1.1394	113.803	0.0784596	124.984	1.13894	125.323	0.0154498	128.485	1.1394	128.825	0.00196259	126.473	1.13928	126.813	0.00898788	110.279	1.13921	110.619	0.00249776	110.312	1.1394	110.651	0.00312366
H	ΣInv	115.496	6.90211	117.553	4.5918e-05	107.761	6.90222	109.818	0.0118941	113.463	6.90222	115.521	0.156919	124.984	6.90177	127.042	0.0308996	128.485	6.90222	130.543	0.00392517	126.473	6.90211	128.531	0.0179758	110.279	6.90204	112.337	0.00499553	110.312	6.90222	112.37	0.00624731
H	Rot	77.4691	-2.84086	76.6221	65.3682	110.296	-2.84086	109.449	0.00132476	139.768	-2.84086	138.921	1.19691e-06	123.22	-2.84111	122.373	0.0195014	121.187	-2.84095	120.34	0.0230906	147.59	-2.84108	146.743	1.11193e-06	95.4538	-2.84126	94.6067	0.612409	100.799	-2.84086	99.9524	0.0898062
H	NA-Rot	71.1225	-29.4073	62.3547	34.6317	74.6337	-29.0751	65.9649	99.9868	86.6497	-29.3569	77.8969	99.8431	94.1861	-29.2028	85.4793	99.9496	92.5759	-29.1894	83.8731	99.973	94.1959	-29.6558	85.3541	99.982	74.3584	-31.2775	65.033	99.3826	75.3472	-29.8874	66.4362	99.9039
H	Σ	75.6151	-5.55414	73.9591		74.6546	-29.0059	66.0065		86.7907	-28.882	78.1795		94.2467	-29.0008	85.6001		92.6079	-29.0827	83.9369		94.2218	-29.5699	85.4056		74.692	-30.1291	65.709		75.4301	-29.6079	66.6025
CF3	Inv	106.271	14.1455	110.488	0.00417898	99.2585	14.1454	103.476	0.36746	104.847	14.1454	109.064	2.74929	117.529	14.1456	121.747	0.513823	120.038	14.1457	124.255	0.111268	119.181	14.1456	123.398	0.382864	100.645	14.1454	104.862	0.130725	100.767	14.1454	104.985	0.166419
CF3	Inv2	122.199	15.8692	126.93	8.32881e-06	114.338	15.8689	119.069	0.00103133	119.78	15.8689	124.511	0.00818425	131.505	15.8693	136.236	0.00225099	134.806	15.8694	139.538	0.000353963	132.808	15.8692	137.539	0.00193039	118.835	15.8691	123.566	0.000104586	118.806	15.8689	123.537	0.000141524
CF3	ΣInv	106.334	14.3696	110.618	0.00418731	99.339	14.4346	103.643	0.368491	104.931	14.4475	109.238	2.75747	117.64	14.547	121.977	0.516074	120.126	14.463	124.438	0.111622	119.303	14.5903	123.653	0.384794	100.677	14.2578	104.928	0.130829	100.801	14.2632	105.053	0.16656
CF3	Rot	78.2487	-3.45388	77.2189	40.7319	110.617	-3.45382	109.587	0.000451294	138.67	-3.45382	137.64	3.91416e-07	123.838	-3.45371	122.808	0.00483976	122.259	-3.45353	121.229	0.00545083	147.195	-3.45368	146.165	5.67797e-07	94.7649	-3.45389	93.7351	0.168204	101.421	-3.45382	100.391	0.0153464
CF3	NA-Rot	73.9162	-14.8829	69.4789	59.264	76.9632	-14.052	72.7736	99.6311	87.3788	-14.7858	82.9704	97.2425	96.0063	-14.2596	91.7548	99.4791	94.7016	-14.2939	90.4398	99.8829	96.6339	-15.2264	92.0942	99.6152	75.0798	-16.4179	70.1848	99.701	75.842	-16.2512	70.9967	99.8181
CF3	Σ	75.8708	-3.98794	74.6818		77.1849	-13.2928	73.2216		88.3778	-11.2563	85.0217		96.2988	-13.2545	92.3469		94.7957	-13.9758	90.6288		96.8708	-14.4163	92.5726		75.2634	-15.7902	70.5555		75.9812	-15.7796	71.2765
OMe	Inv	129.811	1.94221	130.39	1.62703e-08	123.048	1.94242	123.627	1.0547e-05	130.116	1.94242	130.695	0.000158334	138.843	1.94241	139.422	4.56663e-05	142.802	1.94239	143.381	3.30942e-06	139.328	1.94242	139.907	5.07529e-05	124.946	1.94223	125.525	1.37811e-06	124.785	1.94242	125.364	3.93343e-06
OMe	Inv2	110.89	1.49305	111.335	3.1828e-05	104.646	1.4929	105.091	0.0167341	111.735	1.4929	112.181	0.249073	121.833	1.49289	122.278	0.0413249	125.07	1.49287	125.515	0.00400772	123.695	1.4929	124.14	0.026354	108.446	1.49271	108.891	0.00101555	108.418	1.4929	108.863	0.00274634
OMe	ΣInv	110.912	1.5701	111.38	3.18443e-05	104.672	1.58334	105.144	0.0167446	111.761	1.58393	112.234	0.249231	121.872	1.63142	122.359	0.0413706	125.102	1.60396	125.58	0.00401103	123.753	1.70315	124.261	0.0264048	108.491	1.65445	108.984	0.00101693	108.466	1.66133	108.961	0.00275027
OMe	Rot	73.2816	-2.6801	72.4825	74.7982	105.918	-2.67994	105.119	0.0060634	135.568	-2.67994	134.769	1.00639e-05	118.542	-2.68022	117.743	0.0943496	115.595	-2.68007	114.796	0.11089	143.537	-2.67994	142.738	5.32572e-06	91.2647	-2.68026	90.4656	0.629233	98.8318	-2.67994	98.0328	0.0794927
OMe	NA-Rot	67.7143	-30.3927	58.6527	25.2018	73.6764	-30.0838	64.7069	99.9772	87.3613	-30.4295	78.2887	99.7508	93.0757	-30.1883	84.0751	99.8643	90.5327	-30.175	81.536	99.8851	93.6867	-30.6312	84.554	99.9736	70.1507	-31.4036	60.7877	99.3698	72.7633	-30.7752	63.5877	99.9178
OMe	Σ	72.0951	-4.26317	70.824		73.7067	-29.9829	64.7674		87.5417	-29.817	78.6517		93.1952	-29.7856	84.3146		90.6251	-29.8626	81.7216		93.7183	-30.5259	84.617		70.4865	-30.2467	61.4684		72.8356	-30.5316	63.7326
tBu	Inv	120.082	-0.242033	120.01	1.72126e-06	112.145	-0.242334	112.072	0.000808046	119.326	-0.242334	119.254	0.00404098	129.421	-0.242024	129.349	0.00169041	133.168	-0.242237	133.095	0.000158053	130.633	-0.241918	130.561	0.00117681	115.026	-0.241927	114.954	0.000198141	115.019	-0.242334	114.946	0.00032156
tBu	Inv2	113.859	0.217728	113.924	2.23972e-05	106.763	0.21775	106.828	0.00748585	114.066	0.21775	114.131	0.0356556	124.458	0.217885	124.523	0.0132278	127.426	0.217784	127.491	0.0016933	125.884	0.217988	125.949	0.00844783	109.96	0.218111	110.025	0.00161662	109.996	0.21775	110.061	0.00257748
tBu	ΣInv	114.42	2.7052	115.227	2.41185e-05	107.401	3.19769	108.354	0.00829389	114.713	3.27196	115.689	0.0396966	125.129	3.45818	126.16	0.0149182	128.032	2.98125	128.921	0.00185135	126.57	3.59417	127.642	0.00962464	110.623	3.39321	111.635	0.00181476	110.663	3.42045	111.683	0.00289904
tBu	Rot	76.0408	-3.2156	75.0821	62.6096	109.335	-3.21568	108.377	0.00175507	138.596	-3.21568	137.637	1.18856e-06	122.168	-3.21571	121.209	0.022049	119.484	-3.21572	118.525	0.0276002	146.472	-3.21544	145.513	1.38152e-06	94.4663	-3.21545	93.5076	0.554331	100.387	-3.21568	99.4286	0.0822949
tBu	NA-Rot	69.3831	-29.8164	60.4933	37.3904	74.5508	-28.8373	65.9529	99.99	85.4165	-29.855	76.5153	99.9603	93.5126	-29.3176	84.7715	99.963	91.4043	-29.2532	82.6825	99.9705	93.4839	-30.4564	84.4033	99.9904	72.4739	-33.798	62.397	99.4439	74.4588	-31.1118	65.1828	99.9148
tBu	Σ	73.9441	-6.38435	72.0406		74.5664	-28.7855	65.984		85.4609	-29.7067	76.6038		93.5562	-29.172	84.8585		91.4359	-29.1474	82.7456		93.4987	-30.4072	84.4328		72.7971	-32.6897	63.0507		74.533	-30.8615	65.3317
Br	Inv	113.816	-0.630336	113.628	2.69599e-05	106.664	-0.630097	106.476	0.00492256	112.825	-0.630097	112.637	0.0665938	124.158	-0.630277	123.971	0.0115586	126.933	-0.630373	126.745	0.00231638	125.559	-0.630297	125.371	0.00789038	107.771	-0.63043	107.583	0.00407191	107.821	-0.630097	107.633	0.0053115
Br	Inv2	116.378	0.726595	116.595	1.12916e-05	109.994	0.726744	110.211	0.00151251	117.226	0.726744	117.443	0.0132815	125.946	0.726563	126.162	0.00661723	129.441	0.726467	129.657	0.000991558	156.395	0.726654	156.611	3.67701e-08	112.236	0.726501	112.452	0.00079145	112.24	0.726744	112.457	0.00105147
Br	ΣInv	114.628	4.99693	116.118	3.82515e-05	107.53	4.49322	108.869	0.00643507	113.672	3.71187	114.779	0.0798753	124.839	5.41278	126.453	0.0181758	127.738	5.02936	129.238	0.00330794	125.559	-0.628315	125.372	0.00789042	108.614	3.66399	109.706	0.00486336	108.666	3.69812	109.769	0.00636296
Br	Rot	76.4771	-3.73343	75.364	64.6437	108.439	-3.7332	107.326	0.00165625	138.101	-3.7332	136.988	1.70956e-06	121.594	-3.73338	120.48	0.0223967	120.053	-3.73337	118.94	0.0255845	145.754	-3.73337	144.641	1.57298e-06	93.8011	-3.73335	92.688	0.785633	99.7422	-3.7332	98.6292	0.0951631
Br	NA-Rot	70.2628	-29.5912	61.4402	35.3563	73.5318	-29.2904	64.7989	99.9919	86.0354	-29.6761	77.1875	99.9201	93.1207	-29.3643	84.3657	99.9594	91.9084	-29.3698	83.1518	99.9711	93.4497	-29.7781	84.5713	99.9921	73.6485	-31.0925	64.3783	99.2095	74.7158	-29.8344	65.8206	99.8985
Br	Σ	74.614	-6.38373	72.7106		73.5454	-29.2452	64.826		86.1127	-29.4165	77.3421		93.1689	-29.2032	84.462		91.9407	-29.2618	83.2163		93.4609	-29.7409	84.5936		74.0357	-29.752	65.1652		74.7994	-29.552	65.9885
CN	Inv	97.4846	-2.27348	96.8068	0.0153113	91.0359	-2.27343	90.358	1.35004	97.5406	-2.27343	96.8628	6.37758	110.021	-2.27374	109.343	1.22714	111.519	-2.27318	110.841	0.43728	112.579	-2.27311	111.901	0.66171	93.3296	-2.2733	92.6519	0.643542	93.4861	-2.27343	92.8083	0.873822
CN	Inv2	120.695	0.84927	120.948	1.91354e-06	111.978	0.849863	112.231	0.000421322	117.329	0.849863	117.582	0.00316952	129.449	0.849345	129.702	0.000705294	133.117	0.849567	133.37	0.0001047	130.348	0.849958	130.601	0.000742684	116.191	0.849958	116.444	9.25825e-05	116.123	0.849863	116.376	0.000137624
CN	ΣInv	97.4928	-2.24564	96.8233	0.0153133	91.0523	-2.21671	90.3914	1.35046	97.5641	-2.1922	96.9105	6.38075	110.047	-2.18292	109.397	1.22785	111.532	-2.22699	110.868	0.437384	112.622	-2.12169	111.99	0.662453	93.3387	-2.24223	92.6702	0.643634	93.4959	-2.24008	92.828	0.87396
CN	Rot	76.5576	-3.59113	75.4869	60.6412	107.322	-3.59099	106.251	0.00161535	134.726	-3.59099	133.655	1.66347e-06	120.925	-3.59126	119.855	0.0128754	119.678	-3.59092	118.608	0.0138828	144.12	-3.59099	143.049	1.68226e-06	90.4825	-3.59092	89.4119	1.7326	99.4721	-3.59099	98.4014	0.0666762
CN	NA-Rot	69.9009	-29.5147	61.1011	39.3435	72.3675	-29.2132	63.6576	98.6479	82.7599	-29.5155	73.9598	93.6192	91.0893	-29.2939	82.3553	98.7593	90.0051	-29.3068	81.2673	99.5487	91.9896	-29.6665	83.1446	99.3375	72.282	-31.1137	63.0055	97.6238	73.5345	-29.8618	64.6312	99.0594
CN	Σ	74.3517	-6.86706	72.3043		72.9295	-27.2475	64.8056		84.4325	-23.4296	77.447		91.6271	-27.4181	83.4524		90.2629	-28.4218	81.789		92.3248	-28.5081	83.8252		73.2841	-27.6104	65.0521		74.0015	-28.2462	65.5799
Cl	Inv	114.816	-0.192808	114.759	1.62703e-05	108.019	-0.193192	107.962	0.00332691	114.04	-0.193192	113.983	0.0361995	125.476	-0.193005	125.418	0.00668382	128.251	-0.193085	128.193	0.00131788	156.819	-0.193258	156.762	2.73113e-08	109.634	-0.193085	109.577	0.00210674	109.67	-0.193192	109.613	0.00283297
Cl	Inv2	116.014	1.34291	116.415	1.20702e-05	108.096	1.34282	108.497	0.00387918	114.29	1.34282	114.691	0.0393688	125.412	1.34273	125.812	0.00824876	129.029	1.34288	129.43	0.00115782	154.464	1.34258	154.864	8.49694e-08	111.856	1.34301	112.256	0.00103422	111.863	1.34282	112.263	0.00140737
Cl	ΣInv	115.341	6.17834	117.183	2.83405e-05	108.061	6.37225	109.961	0.00720609	114.171	6.36457	116.069	0.0755683	125.441	6.37255	127.341	0.0149326	128.621	6.29038	130.496	0.00247569	155.079	5.71845	156.784	1.12281e-07	110.41	5.72549	112.117	0.00314096	110.441	5.74151	112.153	0.00424034
Cl	Rot	76.1022	-3.54153	75.0463	65.956	108.115	-3.54163	107.059	0.00213949	137.558	-3.54163	136.502	1.83385e-06	121.191	-3.5414	120.135	0.0251656	119.708	-3.54141	118.652	0.027644	145.478	-3.54147	144.422	1.77226e-06	93.6895	-3.54172	92.6336	0.875396	99.5225	-3.54163	98.4666	0.113568
Cl	NA-Rot	69.9497	-29.6734	61.1026	34.044	73.762	-29.3684	65.0058	99.9907	85.5894	-29.7424	76.7217	99.9244	92.9204	-29.4622	84.1362	99.9599	91.669	-29.4662	82.8836	99.9699	93.3806	-29.8809	84.4716	100	73.771	-31.0229	64.5216	99.1215	74.8576	-29.9014	65.9425	99.8822
Cl	Σ	74.3283	-6.05863	72.5219		73.7779	-29.3158	65.0374		85.6688	-29.4765	76.8803		92.9681	-29.3031	84.2313		91.702	-29.3558	82.9495		93.3806	-29.8809	84.4716		74.1892	-29.5727	65.3721		74.95	-29.5886	66.1282
F	Inv	121.566	0.966385	121.854	1.27296e-06	115.403	0.966385	115.691	0.000260741	121.522	0.966385	121.81	0.00404948	132.002	0.966468	132.29	0.000840239	134.794	0.966372	135.083	0.000152474	165.41	0.966387	165.698	1.64555e-09	118.182	0.966468	118.47	6.2601e-05	118.152	0.966385	118.44	9.15855e-05
F	Inv2	114.157	1.47723	114.598	2.68809e-05	106.732	1.47716	107.172	0.00916266	113.129	1.47716	113.569	0.127179	123.795	1.47735	124.236	0.0244872	127.325	1.47704	127.765	0.00329962	153.272	1.47711	153.712	2.34204e-07	110.796	1.47735	111.237	0.00130993	110.818	1.47716	111.258	0.00187696
F	ΣInv	114.605	3.35172	115.604	2.81539e-05	107.072	2.84061	107.919	0.0094234	113.491	2.94232	114.368	0.131228	124.172	3.01361	125.071	0.0253274	127.767	3.32397	128.758	0.00345209	153.412	2.00227	154.009	2.3585e-07	111.246	3.36219	112.248	0.00137254	111.272	3.38576	112.281	0.00196855
F	Rot	76.2004	-3.20457	75.245	68.3966	109.063	-3.20457	108.108	0.00203718	138.969	-3.20457	138.013	2.15128e-06	121.812	-3.20448	120.857	0.0310272	120.125	-3.20456	119.169	0.0343079	146.222	-3.20449	145.267	2.29158e-06	94.7558	-3.20426	93.8005	0.481953	99.974	-3.20457	99.0186	0.0848613
F	NA-Rot	70.1202	-30.0143	61.1714	31.6034	74.3852	-29.7133	65.5262	99.9885	87.2276	-29.9731	78.2911	99.8688	93.8496	-29.8347	84.9544	99.9436	92.4086	-29.842	83.5112	99.9622	94.5603	-30.2199	85.5503	100	73.0834	-31.5727	63.67	99.5167	74.3241	-30.442	65.2478	99.9132
F	Σ	74.5784	-5.51222	72.9349		74.4028	-29.6549	65.5612		87.3401	-29.5939	78.5166		93.9114	-29.628	85.0778		92.4485	-29.7084	83.5909		94.5603	-30.2198	85.5503		73.3565	-30.6345	64.2228		74.3972	-30.1952	65.3945
NMe2	Inv	134.331	0.78475	134.565	5.62205e-10	133.282	0.78466	133.516	2.08484e-07	137.486	0.78466	137.72	4.26391e-06	144.38	0.784767	144.614	2.75044e-06	141.72	0.784726	141.954	9.72421e-07	148.912	0.784726	149.146	1.80079e-06	143.179	0.784782	143.413	9.847e-10	142.623	0.78466	142.857	6.1569e-09
NMe2	Inv2	107.148	2.67625	107.946	4.08785e-05	102.777	2.67625	103.575	0.057889	108.323	2.67625	109.121	0.688957	119.735	2.67598	120.532	0.0718267	122.941	2.67615	123.739	0.00238233	122.563	2.67625	123.361	0.093524	106.189	2.67618	106.987	0.00374251	106.073	2.67625	106.871	0.019591
NMe2	ΣInv	107.149	2.68056	107.949	4.0879e-05	102.777	2.67774	103.576	0.0578892	108.324	2.67854	109.122	0.688961	119.737	2.68565	120.538	0.0718295	122.959	2.7369	123.775	0.0023833	122.565	2.68188	123.364	0.0935258	106.189	2.67637	106.987	0.00374251	106.073	2.67646	106.871	0.019591
NMe2	Rot	69.6482	-2.1368	69.0111	85.1173	102.658	-2.1368	102.021	0.034038	129.532	-2.1368	128.895	7.4278e-05	115.383	-2.13688	114.746	0.232912	110.958	-2.13674	110.321	0.16789	141.447	-2.13686	140.81	2.57617e-05	85.366	-2.13641	84.729	9.32962	99.09	-2.1368	98.4529	0.183667
NMe2	NA-Rot	61.6838	-43.3182	48.7685	14.8827	70.618	-43.1855	57.7423	99.9081	82.2648	-43.3645	69.3357	99.311	88.0968	-43.2491	75.2021	99.6953	82.8571	-43.2486	69.9626	99.8297	91.5448	-43.3483	78.6205	99.9064	67.0956	-44.4737	53.8358	90.6666	71.1569	-43.4355	58.2066	99.7967
NMe2	Σ	68.74	-3.86288	67.5883		70.7479	-42.7542	58.0007		82.8345	-41.4403	70.4791		88.4102	-42.1989	75.8286		83.032	-42.6627	70.3121		91.6655	-42.9464	78.861		70.4259	-32.6572	60.6892		71.373	-42.7122	58.6383
NO2	Inv	91.8142	-1.90733	91.2455	0.191992	84.5277	-1.90728	83.959	15.0847	93.2657	-1.90728	92.6971	23.8801	103.476	-1.90729	102.907	10.4492	104.086	-1.90729	103.517	5.00154	108.038	-1.90747	107.469	8.33656	100.754	-1.9075	100.185	0.0221906	100.68	-1.90728	100.111	0.0362579
NO2	Inv2	122.189	1.38833	122.603	1.36095e-06	113.84	1.3882	114.254	0.000164145	119.357	1.3882	119.771	0.00095309	131.293	1.38819	131.707	0.00020786	134.844	1.38819	135.258	3.03803e-05	131.929	1.38801	132.343	0.000808223	116.483	1.38811	116.897	5.79121e-05	116.379	1.3882	116.793	9.57493e-05
NO2	ΣInv	91.8151	-1.90443	91.2473	0.191993	84.5289	-1.9032	83.9615	15.0848	93.2691	-1.89587	92.7039	23.881	103.478	-1.90071	102.911	10.4494	104.087	-1.90472	103.519	5.00157	108.044	-1.88454	107.483	8.33736	100.835	-1.62025	100.352	0.0222485	100.761	-1.61749	100.279	0.0363536
NO2	Rot	77.1761	-3.39607	76.1635	58.922	107.965	-3.396	106.952	0.000987763	135.149	-3.396	134.137	9.1696e-07	121.458	-3.39595	120.446	0.00617835	119.796	-3.39593	118.783	0.00739801	148.287	-3.39615	147.274	6.18859e-07	90.1631	-3.39585	89.1507	1.33084	101.191	-3.396	100.179	0.0246702
NO2	NA-Rot	70.3995	-29.1638	61.7043	40.886	72.1886	-28.9317	63.5627	84.9142	82.2486	-29.2239	73.5355	76.119	90.0765	-28.9936	81.432	89.5444	88.7118	-29.0005	80.0653	94.991	93.9196	-29.3295	85.175	91.6626	71.3027	-30.8524	62.1041	98.6469	72.8204	-29.4884	64.0285	99.939
NO2	Σ	74.8938	-6.69428	72.8979		75.0063	-18.2117	69.5765		85.8786	-14.8717	81.4447		92.3551	-20.5175	86.2378		90.1329	-23.8719	83.0155		95.9155	-21.9917	89.3587		71.8877	-28.8115	63.2976		72.882	-29.2817	64.1517
I	Inv	-	-	-	-	-	-	-	-	-	-	-	-	-	-	-	-	-	-	-	-	-	-	-	-	106.029	-1.07077	105.71	0.00625107	106.067	-1.07087	105.748	0.00899989
I	Inv2	-	-	-	-	-	-	-	-	-	-	-	-	-	-	-	-	-	-	-	-	-	-	-	-	112.564	0.0312253	112.573	0.000511324	112.565	0.0313408	112.574	0.000747319
I	ΣInv	-	-	-	-	-	-	-	-	-	-	-	-	-	-	-	-	-	-	-	-	-	-	-	-	106.66	1.68677	107.163	0.0067624	106.702	1.70984	107.212	0.00974721
I	Rot	-	-	-	-	-	-	-	-	-	-	-	-	-	-	-	-	-	-	-	-	-	-	-	-	93.4218	-3.89766	92.2597	0.719671	99.6195	-3.89776	98.4574	0.0863465
I	NA-Rot	-	-	-	-	-	-	-	-	-	-	-	-	-	-	-	-	-	-	-	-	-	-	-	-	72.2953	-33.7589	62.2301	99.2736	74.2117	-30.4683	65.1276	99.9039
I	Σ	-	-	-	-	-	-	-	-	-	-	-	-	-	-	-	-	-	-	-	-	-	-	-	-	72.6872	-32.4101	63.0241	0	74.2946	-30.1888	65.2938	0
																										* For CN and NO2, a larger active space (16,14) was used				* For CN and NO2, a larger active space (16,14) was used

## Sheet: Triplet energies
Substituent			MRSF-DFT BHHLYP/def2-TZVP/gas phase//DFT wB97X-3c/SMD(toluene)	MRSF-DFT BHHLYP/def2-TZVP/gas phase//DFT wB97X-3c/SMD(toluene)	MRSF-DFT wB97X-D4/def2-TZVP/gas phase//DFT wB97X-3c/SMD(toluene)	MRSF-DFT wB97X-D4/def2-TZVP/gas phase//DFT wB97X-3c/SMD(toluene)	SF-DFT BHHLYP/def2-TZVP/gas phase//DFT wB97X-3c/SMD(toluene)	SF-DFT BHHLYP/def2-TZVP/gas phase//DFT wB97X-3c/SMD(toluene)	SF-DFT BHHLYP/def2-TZVP/SMD(toluene)//DFT wB97X-3c/SMD(toluene)	SF-DFT BHHLYP/def2-TZVP/SMD(toluene)//DFT wB97X-3c/SMD(toluene)	CASPT2(14,12)*/ANO-RCC-VTZP//wB97x-3c/SMD(toluene)		XMS-CASPT2(14,12)*/ANO-RCC-VTZP//wB97x-3c/SMD(toluene)		MRSF-DFT BHHLYP/def2-TZVP/gas phase//DFT wB97X-3c/SMD(toluene)	MRSF-DFT wB97X-D4/def2-TZVP/gas phase//DFT wB97X-3c/SMD(toluene)	SF-DFT BHHLYP/def2-TZVP/gas phase//DFT wB97X-3c/SMD(toluene)	SF-DFT BHHLYP/def2-TZVP/SMD(toluene)//DFT wB97X-3c/SMD(toluene)	CASPT2(14,12)*/ANO-RCC-VTZP//wB97x-3c/SMD(toluene)	XMS-CASPT2(14,12)*/ANO-RCC-VTZP//wB97x-3c/SMD(toluene)
	σp (Hammett-Taft)	σ· (Creary)	Z	triplet	Z	triplet	Z	triplet	Z	triplet	Z	triplet	Z	triplet	Z/triplet gap	Z/triplet gap	Z/triplet gap	Z/triplet gap	Z/triplet gap	Z/triplet gap
NMe2	-0.83	0.9	-706.518	-706.494	-706.771	-706.743	-706.554	-706.514	-706.572	-706.534	-705.593	-705.564	-705.593	-705.565	64.7055	74.0286	104.2	98.9297	74.5124	73.3375
OMe2	-0.27	0.24	-687.095	-687.07	-687.328	-687.299	-687.125	-687.083	-687.14	-687.1	-686.238	-686.208	-686.238	-686.209	64.4635	76.3355	109.273	106.699	77.2444	74.5837
OMe	-0.27	0.24	-687.095	-687.07	-687.328	-687.3	-687.125	-687.083	-687.14	-687.1	-686.238	-686.209	-686.238	-686.21	63.9541	75.438	108.842	106.295	75.8574	73.3302
tBu2	-0.2	0.13	-729.792	-729.767	-730.063	-730.035	-729.834	-729.791	-729.85	-729.809	-728.804	-728.772	-728.804	-728.773	64.7166	73.6987	111.302	109.074	83.7653	79.9073
tBu	-0.2	0.13	-729.792	-729.767	-730.063	-730.035	-729.833	-729.791	-729.85	-729.809	-728.804	-728.773	-728.804	-728.774	64.9338	73.7201	111.254	109.038	82.0365	78.5174
H	0	0	-572.587	-572.562	-572.784	-572.755	-572.613	-572.57	-572.627	-572.586	-571.832	-571.8	-571.832	-571.801	64.5876	75.2076	111.556	109.883	82.8817	79.0508
F	0.06	-0.08	-671.835	-671.81	-672.047	-672.018	-671.86	-671.818	-671.874	-671.833	-671.056	-671.025	-671.056	-671.027	64.2643	75.5242	110.942	109.494	80.4685	77.0642
Br	0.23	0.13	-3146.14	-3146.11	-3146.37	-3146.35	-3146.16	-3146.12	-3146.18	-3146.14	-3175.72	-3175.69	-3175.72	-3175.69	63.9908	74.6989	110.314	109.074	81.9668	78.2986
Cl	0.23	0.12	-1032.2	-1032.18	-1032.4	-1032.37	-1032.23	-1032.19	-1032.24	-1032.2	-1032.36	-1032.33	-1032.36	-1032.33	63.741	74.4906	110.218	108.906	82.1623	78.5364
CF32	0.54	0.08	-909.658	-909.634	-909.917	-909.889	-909.688	-909.646	-909.702	-909.66	-908.778	-908.746	-908.777	-908.747	64.1469	72.8369	111.159	109.984	83.7287	79.6604
CF3	0.54	0.08	-909.658	-909.634	-909.917	-909.888	-909.688	-909.646	-909.702	-909.66	-908.777	-908.747	-908.777	-908.749	64.3228	73.8333	111.268	109.987	79.7435	76.0264
CN	0.66	0.46	-664.813	-664.789	-665.036	-665.009	-664.841	-664.8	-664.858	-664.817	-663.962	-663.932	-663.962	-663.933	63.2289	72.0921	109.19	108.036	80.7125	76.7664
NO2	0.78	0.57	-777.063	-777.039	-777.328	-777.301	-777.093	-777.051	-777.11	-777.069	-776.2	-776.17	-776.2	-776.171	63.1664	72.3725	108.011	106.602	79.5589	75.6222
I	0.18	N/A	-	-	-	-	-	-	-	-	-7682.72	-7682.69	-7682.72	-7682.69	-	-	-	-	81.5423	77.8038
