# Supplementary material for: The Nonadiabatic Nature of the Substituent Effects in Azobenzene
Source: Angew Chem Int Ed Engl. 2026 Feb 20;65(14):e23613. doi: 10.1002/anie.202523613 (PMC13023701; doi:10.1002/anie.202523613)
Supplement: Supplementary file 2 — Supporting File 2: anie71529‐sup‐0002‐Data.zip. [file ANIE-65-e23613-s002.zip › kisc.py]

#!/usr/bin/env python3
#!/usr/bin/env python3
# na_tst_kisc.py
# Compute NA-TST k_ISC from two ORCA .engrad files (T1 and S0) + SOC.
# Backbone: ΔF = F(T1) − F(S0)
# Units: SI (forces N, masses kg, energy J, temperature K)

from __future__ import annotations
import argparse
import re
import sys
from pathlib import Path
from typing import Tuple, List
import numpy as np

# ---------- Physical constants (exact where defined) ----------
speed_of_light = 299792458 # m/s
h    = 6.62607015e-34        # J*s
hbar = 1.054571817e-34       # J*s
kB   = 1.380649e-23          # J/K
Na   = 6.02214076e23         # 1/mol (Avogadro)
amu  = 1.66053906660e-27     # kg

# Hartree (Eh) and bohr
Eh   = 4.3597447222060e-18   # J
a0   = 0.529177210544e-10    # m
EH_PER_BOHR_TO_N = Eh / a0   # 1 Eh/bohr = this many newtons

CM1_TO_J = lambda x: x * h * speed_of_light * 100.0   # h c (in J·cm) times cm^-1 → J
EV_TO_J  = lambda x: x * 1.602176634e-19 
HARTREE_TO_J = lambda x: x * Eh

# ---------- Minimal periodic table (standard atomic weights, u) ----------
# Extend if you need more elements later.
STD_ATOMIC_WEIGHTS = {
    1:  1.00784,  6: 12.011,   7: 14.0067, 8: 15.999, 9: 18.998403163,
    15: 30.973761998, 16: 32.06, 17: 35.45,
    35: 79.904, 53: 126.90447,
    # common organics/biomols:
    14: 28.085,  11: 22.98976928, 12: 24.305,  19: 39.0983,
    # Carbon family:
    5: 10.81,  6: 12.011,  7: 14.0067, 8: 15.999,
    # Halogens already included where common
}
# ensure 6 is present once (dict already handles it)

def z_to_mass_kg(z: int) -> float:
    if z not in STD_ATOMIC_WEIGHTS:
        raise ValueError(f"No atomic weight mapping for Z={z}. "
                         "Please extend STD_ATOMIC_WEIGHTS in the script.")
    return STD_ATOMIC_WEIGHTS[z] * amu

# ---------- Parsing ORCA .engrad ----------
ENGRAD_FLOAT = r'[+-]?(?:\d+(?:\.\d*)?|\.\d+)(?:[Ee][+-]?\d+)?'

def parse_orca_engrad(path: Path) -> Tuple[np.ndarray, List[int]]:
    """
    Parse ORCA .engrad file.

    Returns
    -------
    grad_SI : (3N,) gradient in newtons (N)
    Z_list  : list of atomic numbers length N

    Notes
    -----
    - Reads 'Number of atoms' -> N
    - Reads the block after 'The current gradient in Eh/bohr' with 3N floats
      and converts to SI (N).
    - Extracts atomic numbers by grabbing the last N lines that look like:
          <Z> <x> <y> <z>
      which is the usual 'Z and coordinates in Bohr' tail of .engrad.
    """
    txt = path.read_text()
    # Number of atoms
    mN = re.search(r'Number of atoms\s*#+\s*'  # allow commented title
                   r'([\s\S]*?)^\s*(\d+)\s*$', txt, re.MULTILINE)
    if mN:
        N = int(mN.group(2))
    else:
        # Fallback: find first integer on its own line
        mN2 = re.search(r'^\s*(\d+)\s*$', txt, re.MULTILINE)
        if not mN2:
            raise ValueError(f"Could not find number of atoms in {path}")
        N = int(mN2.group(1))

    # Gradient block
    g_header = re.search(r'The current gradient in Eh/bohr', txt)
    if not g_header:
        raise ValueError(f"Could not locate 'The current gradient in Eh/bohr' in {path}")

    # Collect the next 3N floats anywhere after that header
    after = txt[g_header.end():]
    floats = re.findall(ENGRAD_FLOAT, after)
    if len(floats) < 3*N:
        raise ValueError(f"Found only {len(floats)} gradient numbers after header; expected {3*N}.")
    grad_au = np.array([float(x) for x in floats[:3*N]], dtype=float)

    # Atomic numbers:
    # Grab all lines matching "<int> <float> <float> <float>", take the last N of them.
    z_lines = re.findall(
        rf'^\s*(\d+)\s+({ENGRAD_FLOAT})\s+({ENGRAD_FLOAT})\s+({ENGRAD_FLOAT})\s*$',
        txt, re.MULTILINE
    )
    if len(z_lines) < N:
        raise ValueError(f"Could not find {N} atomic-number lines with coordinates in {path}.")
    Z_list = [int(t[0]) for t in z_lines[-N:]]

    # Convert gradient to SI (N)
    grad_SI = grad_au * EH_PER_BOHR_TO_N
    return grad_SI, Z_list

# ---------- Backbone equations (one function per equation) ----------
def deltaF(F_S0: np.ndarray, F_T1: np.ndarray) -> np.ndarray:
    F_S0 = np.asarray(F_S0, float).ravel()
    F_T1 = np.asarray(F_T1, float).ravel()
    if F_S0.shape != F_T1.shape:
        raise ValueError("F_S0 and F_T1 must have the same shape (3N,).")
    return F_T1 - F_S0

def Fg(F_S0: np.ndarray, F_T1: np.ndarray) -> float:
    F_S0 = np.asarray(F_S0, float).ravel()
    F_T1 = np.asarray(F_T1, float).ravel()
    if F_S0.shape != F_T1.shape:
        raise ValueError("F_S0 and F_T1 must have the same shape (3N,).")
    return np.sqrt(abs(float(np.dot(F_S0, F_T1))))

def mu_reduced(dF: np.ndarray, masses: np.ndarray) -> float:
    dF = np.asarray(dF, float).ravel()
    if dF.size % 3 != 0:
        raise ValueError("Length of dF must be a multiple of 3 (3N).")
    N = dF.size // 3
    masses = np.asarray(masses, float).ravel()
    if masses.size != N:
        raise ValueError("masses must have length N.")
    m_per_comp = np.repeat(masses, 3)  # m_n replicated over x,y,z
    denom = float(np.linalg.norm(dF)**2)  # ||ΔF||^2
    if denom == 0.0:
        raise ValueError("||ΔF|| is zero; μ undefined.")
    return 1.0 / (float(np.sum((dF**2)/m_per_comp)) / denom)

def lambda_param(dF: np.ndarray, Fg_val: float, H_SO: float) -> float:
    dF_norm = float(np.linalg.norm(dF))
    if Fg_val <= 0.0 or H_SO <= 0.0:
        raise ValueError("Fg and H_SO must be positive.")
    return dF_norm / (2.0 * Fg_val * H_SO)

def alpha_dimless(H_SO: float, mu_val: float, Fg_val: float, dF: np.ndarray) -> float:
    dF_norm = float(np.linalg.norm(dF))
    if dF_norm <= 0.0 or Fg_val <= 0.0 or mu_val <= 0.0 or H_SO <= 0.0:
        raise ValueError("Inputs must be positive.")
    return (4.0 * (H_SO**1.5) / hbar) * np.sqrt(mu_val / (Fg_val * dF_norm))

def kISC(T: float, alpha: float, lam: float) -> float:
    if T <= 0.0 or alpha <= 0.0 or lam <= 0.0:
        raise ValueError("T, α, and λ must be positive.")
    pref = (np.pi**1.5 * alpha) / (2.0 * h) * np.sqrt((kB * T) / lam)
    expo = 1.0 / (12.0 * (alpha**2) * (kB * T * lam)**3)
    return float(pref * (1.0 + 0.5 * np.exp(expo)))

# ---------- Unit helpers ----------
def parse_soc_to_joules(value: float, unit: str) -> float:
    unit = unit.lower()
    if unit in ("j", "joule", "joules"):
        return value
    if unit in ("ev",):
        return EV_TO_J(value)
    if unit in ("cm-1", "cm^-1", "wavenumber", "wn"):
        return CM1_TO_J(value)
    if unit in ("eh", "hartree", "hartrees"):
        return HARTREE_TO_J(value)
    raise ValueError(f"Unknown SOC unit '{unit}'. Use: J, eV, cm-1, Eh.")

def zlist_to_masses_kg(Z_list: List[int]) -> np.ndarray:
    return np.array([z_to_mass_kg(z) for z in Z_list], dtype=float)

# ---------- CLI ----------
def main(argv=None):
    ap = argparse.ArgumentParser(
        description="Compute NA-TST k_ISC from two ORCA .engrad files."
    )
    ap.add_argument("--triplet", "-t", required=True, type=Path,
                    help="ORCA .engrad with T1 gradient")
    ap.add_argument("--singlet", "-s", required=True, type=Path,
                    help="ORCA .engrad with S0 gradient")
    ap.add_argument("--soc", required=True, type=float,
                    help="Spin–orbit coupling H_SO as a float (see --soc-unit)")
    ap.add_argument("--soc-unit", default="cm-1", type=str,
                    help="Unit for H_SO: J, eV, cm-1 (default), Eh")
    ap.add_argument("--temperature", "-T", default=298.15, type=float,
                    help="Temperature in K (default 298.15)")
    args = ap.parse_args(argv)

    # Parse the two gradients and atomic numbers
    F_T1_SI, Z_T1 = parse_orca_engrad(args.triplet)
    F_S0_SI, Z_S0 = parse_orca_engrad(args.singlet)

    # Sanity check atom identities
    if len(Z_T1) != len(Z_S0) or any(a != b for a, b in zip(Z_T1, Z_S0)):
        raise ValueError("Triplet and singlet .engrad files disagree on atom identities/order.")

    # Masses (kg)
    masses = zlist_to_masses_kg(Z_T1)

    # ΔF, Fg, μ, λ, α, kISC
    dF = deltaF(F_S0_SI, F_T1_SI)
    Fg_val = Fg(F_S0_SI, F_T1_SI)
    mu_val = mu_reduced(dF, masses)

    H_SO_J = parse_soc_to_joules(args.soc, args.soc_unit)
    lam = lambda_param(dF, Fg_val, H_SO_J)
    alpha = alpha_dimless(H_SO_J, mu_val, Fg_val, dF)
    k_isc = kISC(args.temperature, alpha, lam)

    # Print a concise report
    def fmt(x): 
        # choose a compact formatter
        return f"{x:.6e}"
    print("=== NA-TST k_ISC report ===")
    print(f"N atoms           : {len(masses)}")
    print(f"T (K)             : {args.temperature}")
    print(f"H_SO (J)          : {fmt(H_SO_J)}   [input: {args.soc} {args.soc_unit}]")
    print(f"||ΔF|| (N)        : {fmt(np.linalg.norm(dF))}")
    print(f"Fg (sqrt(N^2))    : {fmt(Fg_val)}")
    print(f"μ (kg)            : {fmt(mu_val)}")
    print(f"λ                 : {fmt(lam)}")
    print(f"α                 : {fmt(alpha)}")
    print(f"k_ISC (s^-1)      : {fmt(k_isc)}")

if __name__ == "__main__":
    try:
        main()
    except Exception as e:
        print(f"ERROR: {e}", file=sys.stderr)
        sys.exit(1)
