# Supplementary material for: The Nonadiabatic Nature of the Substituent Effects in Azobenzene
Source: Angew Chem Int Ed Engl. 2026 Feb 20;65(14):e23613. doi: 10.1002/anie.202523613 (PMC13023701; doi:10.1002/anie.202523613)
Supplement: Supplementary file 2 — Supporting File 2: anie71529‐sup‐0002‐Data.zip. [file ANIE-65-e23613-s002.zip › qrrho.py]

#!/usr/bin/env python3
import argparse
import math
from pathlib import Path
from typing import List, Tuple
import numpy as np

# Physical constants (CODATA 2018/2019 definitions)
kB = 1.380649e-23              # J/K
Na = 6.02214076e23             # 1/mol
R  = Na * kB                   # J/(mol*K)
h  = 6.62607015e-34            # J*s
c  = 299792458.0               # m/s
atm = 101325.0                 # Pa
Eh = 4.3597447222071e-18       # J
a0 = 5.29177210903e-11         # m
amu = 1.66053906660e-27        # kg
Jmol_per_Eh = Eh * Na
kcal_per_Eh = 627.5094740631
Jmol_per_kcal = 4184.0

def read_lines(path: Path) -> List[str]:
    return path.read_text().splitlines()

def find_tag_indices(lines: List[str]):
    return {i: l.strip() for i,l in enumerate(lines) if l.strip().startswith("$")}

def parse_atoms(lines: List[str], tag_indices) -> Tuple[List[str], np.ndarray, np.ndarray]:
    idx = [i for i,l in tag_indices.items() if l=="$atoms"]
    if not idx:
        raise ValueError("Could not find $atoms section in .hess")
    i0 = idx[0]
    n_atoms = int(lines[i0+1].strip())
    atom_lines = lines[i0+2:i0+2+n_atoms]
    symbols, masses_amu, coords_bohr = [], [], []
    for ln in atom_lines:
        p = ln.split()
        if len(p) < 5:
            raise ValueError(f"Malformed atom line: {ln}")
        symbols.append(p[0])
        masses_amu.append(float(p[1]))
        coords_bohr.append([float(p[2]), float(p[3]), float(p[4])])
    return symbols, np.array(masses_amu), np.array(coords_bohr)

def parse_multiplicity(lines: List[str], tag_indices) -> int:
    idx = [i for i,l in tag_indices.items() if l=="$multiplicity"]
    if not idx:
        return 1
    try:
        return int(lines[idx[0]+1].strip())
    except Exception:
        return 1

def parse_freq_scale(lines: List[str], tag_indices) -> float:
    idx = [i for i,l in tag_indices.items() if l=="$frequency_scale_factor"]
    if not idx:
        return 1.0
    try:
        return float(lines[idx[0]+1].strip())
    except Exception:
        return 1.0

def parse_vibrational_frequencies(lines: List[str], tag_indices) -> np.ndarray:
    idx = [i for i,l in tag_indices.items() if l=="$vibrational_frequencies"]
    if not idx:
        raise ValueError("Could not find $vibrational_frequencies section in .hess")
    i0 = idx[0]
    n_freq = int(lines[i0+1].strip())
    freqs = []
    cursor = i0 + 2
    while len(freqs) < n_freq and cursor < len(lines):
        s = lines[cursor].strip()
        if not s:
            cursor += 1
            continue
        if s.startswith("$"):
            break
        parts = s.split()
        if len(parts) == 2:
            try:
                freqs.append(float(parts[1]))
            except Exception:
                pass
        else:
            for tok in parts:
                try:
                    freqs.append(float(tok))
                except Exception:
                    pass
        cursor += 1
    if len(freqs) != n_freq:
        raise ValueError(f"Parsed {len(freqs)} frequencies but expected {n_freq}")
    return np.array(freqs, dtype=float)

def principal_moments(masses_amu: np.ndarray, coords_bohr: np.ndarray):
    coords_m = coords_bohr * a0
    masses_kg = masses_amu * amu
    Mtot = masses_kg.sum()
    com = (coords_m * masses_kg[:,None]).sum(axis=0) / Mtot
    r = coords_m - com
    I = np.zeros((3,3))
    for m, (x,y,z) in zip(masses_kg, r):
        I += m * np.array([[ y**2+z**2, -x*y, -x*z],
                           [ -x*y, x**2+z**2, -y*z],
                           [ -x*z, -y*z, x**2+y**2]])
    evals, _ = np.linalg.eigh(I)
    evals_sorted = np.sort(evals)
    return evals_sorted, masses_kg.sum(), (coords_m, masses_kg, com)

def theta_rot(Ii: float) -> float:
    return (h**2) / (8.0 * np.pi**2 * Ii * kB)

def qrrho_from_hess(
    masses_amu: np.ndarray,
    coords_bohr: np.ndarray,
    freqs_cm: np.ndarray,
    multiplicity: int,
    E_elec_hartree: float,
    T: float,
    p_Pa: float,
    sigma: int = 1,
    nu_cut_cm: float = 75.0,
    scale_factor: float = 1.0,
    drop_negatives: bool = False,
):
    # Moments and linearity
    (IA, IB, IC), Mtot, _aux = principal_moments(masses_amu, coords_bohr)
    linear = (IA < 1e-45) or (IA/IC < 1e-6)
    # rotational temperatures
    if linear:
        theta_lin = theta_rot((IB+IC)/2.0)
        thetas = (None, None, None, theta_lin)
    else:
        thetaA = theta_rot(IA); thetaB = theta_rot(IB); thetaC = theta_rot(IC)
        thetas = (thetaA, thetaB, thetaC, None)

    # Remove 5 or 6 near-zero modes and apply scaling factor
    zero_modes = 5 if linear else 6
    vib = freqs_cm[zero_modes:]
    if drop_negatives:
        # Option A: drop all ν < 0 from ALL vib sums (ZPE, U, S)
        vib = vib[vib > 0.0]
    vib_freqs_cm = vib * scale_factor

    # Vibrational temperatures
    theta_v = (h * c * 100.0 / kB) * vib_freqs_cm      # K
    # ZPE
    ZPE_Jmol = 0.5 * R * np.sum(theta_v)
    # Thermal vibrational component of U (above ZPE)
    x = theta_v / T
    U_vib_th_Jmol = np.sum(R * theta_v / (np.expm1(x)))
    # Entropy: RRHO and qRRHO (cutoff for entropy only)
    S_vib_rrho = R * np.sum( x/(np.expm1(x)) - np.log1p(-np.exp(-x)) )
    theta_v_q = (h * c * 100.0 / kB) * np.maximum(vib_freqs_cm, nu_cut_cm)
    xq = theta_v_q / T
    S_vib_qrrho = R * np.sum( xq/(np.expm1(xq)) - np.log1p(-np.exp(-xq)) )

    # Electronic entropy (degeneracy = multiplicity; usually 1)
    g_elec = max(1, int(multiplicity))
    S_el = R * np.log(g_elec)

    # Translational
    m_mol = Mtot                    # kg per molecule
    U_trans_Jmol = 1.5 * R * T
    Q_trans = ((2.0*np.pi*m_mol*kB*T)**1.5 * kB*T) / (h**3 * p_Pa)
    S_trans = R * ( np.log(Q_trans) + 2.5 )

    # Rotational
    if linear:
        U_rot_Jmol = 1.0 * R * T
        S_rot = R * ( np.log(T / (sigma * thetas[3])) + 1.0 )
    else:
        U_rot_Jmol = 1.5 * R * T
        thetaA, thetaB, thetaC = thetas[:3]
        S_rot = R * ( np.log( (np.sqrt(np.pi) * (T**1.5)) / (sigma * np.sqrt(thetaA*thetaB*thetaC)) ) + 1.5 )

    # Totals
    total_thermal_corr_Jmol = U_vib_th_Jmol + U_rot_Jmol + U_trans_Jmol
    U_total_Jmol = (E_elec_hartree * Jmol_per_Eh) + ZPE_Jmol + total_thermal_corr_Jmol
    H_total_Jmol = U_total_Jmol + R*T
    S_total = S_el + S_vib_qrrho + S_rot + S_trans
    TS_Jmol = T * S_total
    G_total_Jmol = H_total_Jmol - TS_Jmol

    # Convenience conversions
    def Jmol_to_Eh(x): return x / Jmol_per_Eh
    def Jmol_to_kcal(x): return x / Jmol_per_kcal

    out = dict(
        linear = linear,
        IA = IA, IB = IB, IC = IC,
        vib_count = vib_freqs_cm.size,
        nu_cut_cm = nu_cut_cm,
        scale_factor = scale_factor,
        sigma = sigma,
        multiplicity = multiplicity,

        E_elec_Eh = E_elec_hartree,
        ZPE_Eh = Jmol_to_Eh(ZPE_Jmol),
        U_vib_th_Eh = Jmol_to_Eh(U_vib_th_Jmol),
        U_rot_Eh = Jmol_to_Eh(U_rot_Jmol),
        U_trans_Eh = Jmol_to_Eh(U_trans_Jmol),
        total_thermal_corr_Eh = Jmol_to_Eh(total_thermal_corr_Jmol),
        total_corr_Eh = Jmol_to_Eh(total_thermal_corr_Jmol + ZPE_Jmol),
        U_total_Eh = Jmol_to_Eh(U_total_Jmol),
        RT_Eh = Jmol_to_Eh(R*T),
        H_total_Eh = Jmol_to_Eh(H_total_Jmol),
        TS_Eh = Jmol_to_Eh(TS_Jmol),
        G_total_Eh = Jmol_to_Eh(G_total_Jmol),
        G_minus_Eel_Eh = Jmol_to_Eh(G_total_Jmol - E_elec_hartree*Jmol_per_Eh),

        # kcal/mol variants
        E_elec_kcal = E_elec_hartree * kcal_per_Eh,
        ZPE_kcal = Jmol_to_Eh(ZPE_Jmol) * kcal_per_Eh,
        U_vib_th_kcal = Jmol_to_Eh(U_vib_th_Jmol) * kcal_per_Eh,
        U_rot_kcal = Jmol_to_Eh(U_rot_Jmol) * kcal_per_Eh,
        U_trans_kcal = Jmol_to_Eh(U_trans_Jmol) * kcal_per_Eh,
        total_thermal_corr_kcal = Jmol_to_Eh(total_thermal_corr_Jmol) * kcal_per_Eh,
        total_corr_kcal = Jmol_to_Eh(total_thermal_corr_Jmol + ZPE_Jmol) * kcal_per_Eh,
        U_total_kcal = Jmol_to_Eh(U_total_Jmol) * kcal_per_Eh,
        RT_kcal = Jmol_to_Eh(R*T) * kcal_per_Eh,
        H_total_kcal = Jmol_to_Eh(H_total_Jmol) * kcal_per_Eh,
        TS_kcal = Jmol_to_Eh(TS_Jmol) * kcal_per_Eh,
        G_total_kcal = Jmol_to_Eh(G_total_Jmol) * kcal_per_Eh,
        G_minus_Eel_kcal = Jmol_to_Eh(G_total_Jmol - E_elec_hartree*Jmol_per_Eh) * kcal_per_Eh,

        # entropies in J/K/mol (components)
        S_el_JperKmol = S_el,
        S_vib_rrho_JperKmol = S_vib_rrho,
        S_vib_qrrho_JperKmol = S_vib_qrrho,
        S_rot_JperKmol = S_rot,
        S_trans_JperKmol = S_trans,
    )
    return out

def format_orca_style(res: dict, T: float, p: float, info: str = "") -> str:
    lines = []
    def line(lbl, Eh_val, kcal_val):
        lines.append(f"{lbl:<35s}{Eh_val:>16.8f}   {kcal_val:>16.8f}")
    dash = "-"*71

    # U contributions
    lines.append("Summary of contributions to the inner energy U:")
    line("Electronic energy", res["E_elec_Eh"], res["E_elec_kcal"])
    line("Zero point energy", res["ZPE_Eh"], res["ZPE_kcal"])
    line("Thermal vibrational correction", res["U_vib_th_Eh"], res["U_vib_th_kcal"])
    line("Thermal rotational correction", res["U_rot_Eh"], res["U_rot_kcal"])
    line("Thermal translational correction", res["U_trans_Eh"], res["U_trans_kcal"])
    lines.append(dash)
    line("Total thermal energy", res["U_total_Eh"], res["U_total_kcal"])
    lines.append("")
    lines.append("")
    # Corrections
    lines.append("Summary of corrections to the electronic energy:")
    line("Total thermal correction", res["total_thermal_corr_Eh"], res["total_thermal_corr_kcal"])
    line("Non-thermal (ZPE) correction", res["ZPE_Eh"], res["ZPE_kcal"])
    lines.append(dash)
    line("Total correction", res["total_corr_Eh"], res["total_corr_kcal"])
    lines.append("")
    lines.append("")
    # Enthalpy
    lines.append("The enthalpy is H = U + kB*T")
    lines.append("                kB is Boltzmann's constant")
    line("Total thermal energy", res["U_total_Eh"], res["U_total_kcal"])
    line("Thermal Enthalpy correction", res["RT_Eh"], res["RT_kcal"])
    lines.append(dash)
    line("Total Enthalpy", res["H_total_Eh"], res["H_total_kcal"])
    lines.append("")
    lines.append("")
    # Entropy
    lines.append("The entropy contributions are T*S = T*(S(el)+S(vib)+S(rot)+S(trans))")
    lines.append("     S(el)   - electronic entropy")
    lines.append("     S(vib)  - vibrational entropy")
    lines.append("     S(rot)  - rotational entropy")
    lines.append("     S(trans)- translational entropy")
    lines.append("The entropies will be listed as multiplied by the temperature to get")
    lines.append("units of energy")
    # components T*S (in energy units)
    TS_el_J = T * res["S_el_JperKmol"]
    TS_vib_J = T * res["S_vib_qrrho_JperKmol"]
    TS_rot_J = T * res["S_rot_JperKmol"]
    TS_trans_J = T * res["S_trans_JperKmol"]
    def J_to_Eh(x): return x / Jmol_per_Eh
    def J_to_kcal(x): return x / Jmol_per_kcal
    line("Electronic entropy", J_to_Eh(TS_el_J), J_to_kcal(TS_el_J))
    line("Vibrational entropy", J_to_Eh(TS_vib_J), J_to_kcal(TS_vib_J))
    line("Rotational entropy", J_to_Eh(TS_rot_J), J_to_kcal(TS_rot_J))
    line("Translational entropy", J_to_Eh(TS_trans_J), J_to_kcal(TS_trans_J))
    lines.append(dash)
    line("Final entropy term", res["TS_Eh"], res["TS_kcal"])
    lines.append("")
    lines.append("")
    # Gibbs
    lines.append("The Gibbs free energy is G = H - T*S")
    line("Total enthalpy", res["H_total_Eh"], res["H_total_kcal"])
    line("Total entropy correction", res["TS_Eh"], res["TS_kcal"])
    lines.append(dash)
    line("Final Gibbs free energy", res["G_total_Eh"], res["G_total_kcal"])
    lines.append("")
    lines.append("For completeness - the Gibbs free energy minus the electronic energy")
    line("G-E(el)", res["G_minus_Eel_Eh"], res["G_minus_Eel_kcal"])
    lines.append("")
    # Notes
    lines.append(f"Notes: T = {T} K; p = {p/atm:.6f} atm; σ = {res['sigma']}; qRRHO cutoff = {res['nu_cut_cm']:.1f} cm^-1; multiplicity = {res['multiplicity']};")
    if info:
        lines.append(info)
    if res["linear"]:
        lines.append("       Detected geometry: linear (using linear rotor formulas).")
    else:
        lines.append("       Detected geometry: non-linear rotor.")
        lines.append(f"       Principal moments of inertia (kg m^2): IA={res['IA']:.6e}, IB={res['IB']:.6e}, IC={res['IC']:.6e}")
    return "\n".join(lines)

def main():
    ap = argparse.ArgumentParser(description="qRRHO thermochemistry from ORCA .hess (ORCA-style report).")
    ap.add_argument("-i","--hessian", required=True, help="ORCA .hess file path")
    ap.add_argument("-e","--energy", required=True, type=float, help="Electronic energy in Hartree")
    ap.add_argument("-t","--temperature", default=298.15, type=float, help="Temperature in K (default: 298.15)")
    ap.add_argument("--sigma", default=1, type=int, help="Rotational symmetry number (default: 1)")
    ap.add_argument("--cutoff", default=75.0, type=float, help="qRRHO low-frequency cutoff for entropy in cm^-1 (default: 75)")
    ap.add_argument("--drop-negatives", "--ts", action="store_true", dest="drop_negatives", help="Drop all ν<0 cm^-1 from vib sums (TS-style)")
    ap.add_argument("-m","--multiplicity", type=int, choices=[1,3], default=None, help="Override multiplicity used for electronic entropy (allowed: 1 or 3)")
    ap.add_argument("-o","--output", default=None, help="Write report to file (default: stdout)")
    args = ap.parse_args()

    path = Path(args.hessian)
    lines = read_lines(path)
    tags = find_tag_indices(lines)
    symbols, masses_amu, coords_bohr = parse_atoms(lines, tags)
    freqs_cm = parse_vibrational_frequencies(lines, tags)
    multiplicity = parse_multiplicity(lines, tags)
    if args.multiplicity is not None:
        multiplicity = args.multiplicity
    scale_factor = parse_freq_scale(lines, tags)

    res = qrrho_from_hess(
        masses_amu=masses_amu,
        coords_bohr=coords_bohr,
        freqs_cm=freqs_cm,
        multiplicity=multiplicity,
        E_elec_hartree=args.energy,
        T=args.temperature,
        p_Pa=atm,
        sigma=args.sigma,
        nu_cut_cm=args.cutoff,
        scale_factor=scale_factor,
        drop_negatives=args.drop_negatives,
    )
    note = ""
    if args.drop_negatives:
        note = "       (Negative vibrational frequencies were removed from all vib sums.)"
    report = format_orca_style(res, T=args.temperature, p=atm, info=note)
    if args.output:
        Path(args.output).write_text(report)
    else:
        print(report)

if __name__ == "__main__":
    main()
